# Supplementary material for: Hydrogen Isotopes as a Sentinel of Biological Invasion by the Japanese Beetle, Popillia japonica (Newman)
Source: PLoS One. 2016 Mar 9;11(3):e0149599. doi: 10.1371/journal.pone.0149599 (PMC4784742; doi:10.1371/journal.pone.0149599)
Supplement: S1 Dataset — Beetle samples were collected weekly for δ2H determinations to determine the shift in δ2H over time. Excel workbook with 2 worksheets. (XLSX) [file pone.0149599.s001.xlsx]

## Sheet: Japanese Beetle Transplant Exp
Body Part	time	Date of harvest	d2H (‰)
whole	1 week	2013-07-24	-83.5
whole	1 week	2013-07-24	-83.7
whole	1 week	2013-07-24	-100.1
whole	1 week	2013-07-24	-75.5
whole	1 week	2013-07-24	-87.7
whole	1 week	2013-07-24	-92.4
whole	1 week	2013-07-24	-85.4
whole	1 week	2013-07-24	-88.6
whole	1 week	2013-07-24	-80.6
whole	1 week	2013-07-24	-82.4
whole	2 weeks	2013-07-31	-81.8
whole	2 weeks	2013-07-31	-82.7
whole	2 weeks	2013-07-31	-89.6
whole	2 weeks	2013-07-31	-89.6
whole	2 weeks	2013-07-31	-86.3
whole	2 weeks	2013-07-31	-89.4
whole	2 weeks	2013-07-31	-80.1
whole	2 weeks	2013-07-31	-89.7
whole	2 weeks	2013-07-31	-85.6
whole	2 weeks	2013-07-31	-81.7
whole	2 weeks	2013-07-31	-81.9
whole	3 weeks	2013-08-07	-140
whole	3 weeks	2013-08-07	-117.4
whole	3 weeks	2013-08-07	-98.4
whole	3 weeks	2013-08-07	-101.6
whole	3 weeks	2013-08-07	-120.9
whole	3 weeks	2013-08-07	-96.6
whole	3 weeks	2013-08-07	-91.9
whole	3 weeks	2013-08-07	-139.6
whole	3 weeks	2013-08-07	-97.4
whole	3 weeks	2013-08-07	-103.6
whole	4 weeks	2013-08-14	-140
whole	4 weeks	2013-08-14	-134
whole	4 weeks	2013-08-14	-100.1
whole	4 weeks	2013-08-14	-156.8
whole	4 weeks	2013-08-14	-64.1
whole	4 weeks	2013-08-14	-152.5
whole	4 weeks	2013-08-14	-140
whole	4 weeks	2013-08-14	-93.2
whole	4 weeks	2013-08-14	-136.7
whole	4 weeks	2013-08-14	-108.9
whole	4 weeks	2013-08-14	-108.1
body	5 weeks	2013-08-21	-152.2
body	5 weeks	2013-08-21	-147.8
body	5 weeks	2013-08-21	-121.7
body	5 weeks	2013-08-21	-183.5
body	5 weeks	2013-08-21	-121
body	5 weeks	2013-08-21	-109.3
body	5 weeks	2013-08-21	-147.9
body	5 weeks	2013-08-21	-182.9
body	5 weeks	2013-08-21	-118.6
body	5 weeks	2013-08-21	-156.2
elytra	original, t0	2013-07-17	-70.5
elytra	original, t0	2013-07-17	-73.3
elytra	original, t0	2013-07-17	-56.1
elytra	original, t0	2013-07-17	-63.5
elytra	original, t0	2013-07-17	-76.2
elytra	original, t0	2013-07-17	-66.5
elytra	original, t0	2013-07-17	-70
elytra	original, t0	2013-07-17	-91.9
elytra	original, t0	2013-07-17	-61.8
elytra	original, t0	2013-07-17	-67.1
wings	original, t0	2013-07-17	-77.4
wings	original, t0	2013-07-17	-59
wings	original, t0	2013-07-17	-71.6
wings	original, t0	2013-07-17	-74.9
wings	original, t0	2013-07-17	-82.9
wings	original, t0	2013-07-17	-64.3
wings	original, t0	2013-07-17	-73.4
wings	original, t0	2013-07-17	-79.2
wings	original, t0	2013-07-17	-58.2
wings	original, t0	2013-07-17	-68
elytra	5 weeks	2013-08-21	-90.5
elytra	5 weeks	2013-08-21	-113.2
elytra	5 weeks	2013-08-21	-97.7
elytra	5 weeks	2013-08-21	-101.4
elytra	5 weeks	2013-08-21	-99.9
elytra	5 weeks	2013-08-21	-69.6
elytra	5 weeks	2013-08-21	-132.9
elytra	5 weeks	2013-08-21	-101.3
elytra	5 weeks	2013-08-21	-77.7
elytra	5 weeks	2013-08-21	-80.1
wings	5 weeks	2013-08-21	-95.6
wings	5 weeks	2013-08-21	-95.5
wings	5 weeks	2013-08-21	-96
wings	5 weeks	2013-08-21	-95.8
wings	5 weeks	2013-08-21	-75.1
wings	5 weeks	2013-08-21	-78
wings	5 weeks	2013-08-21	-97.9
wings	5 weeks	2013-08-21	-105.1
wings	5 weeks	2013-08-21	-88.2
wings	5 weeks	2013-08-21	-96.4
whole	original, t0	2013-07-17	-81.6
whole	original, t0	2013-07-17	-88.4
whole	original, t0	2013-07-17	-75.7
whole	original, t0	2013-07-17	-81.9
whole	original, t0	2013-07-17	-73.2
whole	original, t0	2013-07-17	-91.3
whole	original, t0	2013-07-17	-90.4
whole	original, t0	2013-07-17	-109.3
whole	original, t0	2013-07-17	-81.2
whole	original, t0	2013-07-17	-86.8
whole	5 weeks	2013-08-21	-143.6
whole	5 weeks	2013-08-21	-141.5
whole	5 weeks	2013-08-21	-118.1
whole	5 weeks	2013-08-21	-171.2
whole	5 weeks	2013-08-21	-116.2
whole	5 weeks	2013-08-21	-104.1
whole	5 weeks	2013-08-21	-143.2
whole	5 weeks	2013-08-21	-171.3
whole	5 weeks	2013-08-21	-113.5
whole	5 weeks	2013-08-21	-146.3

## Sheet: MetaData
Ecoss MetaData Form
This document is based on the metadata survey form developed by Harvard Forest (rev. 7-Jul-2009).
NOTE: Please complete a copy of this form for each new dataset. For ongoing projects please enter only the information to be updated. Metadata should be entered as text. Graphics (maps, photos, etc) – if any – should be submitted as separate files. Rename this file to include the Dataset ID (or your last name) in the filename.
Metadata required	Instructions
1. Name	[Your name]	Bruce Hungate
2. Dataset ID	[Dataset identifier number, if known (proposed format: "Ecoss_LastName_XXXXX", where XXXXX is an alphanumeric code. New datasets may be assigned an ID number by the Information Manager.]	Ecoss_Hungate_Japanese_Beetle_Experiment_00001
3. Dataset Title	[Dataset title. Titles longer than 80 characters may be shortened.]	Japanese_Beetle_Transplant_Experiment
4. Lead Investigators	[Principal investigators and/or senior scientists responsible for the project (first and last name). Please list names in desired order.]	Bruce Hungate
5. Other Investigators	[Other key personnel (first and last name). Names will be listed in alphabetical order.]	Diana Kearns, Melanie Caron, Jane Marks, Helmuth Rogg
6. Contact	[Contact person to answer questions about project methods or use of data (first and last name). Please include mailing address, email address, and phone number.]	Bruce Hungate; email: Bruce.Hungate@nau.edu; tel: 928 523 0925; Diana Kearns; email: dkearns@oda.state.or.us; tel: 503 986 4665
7. Start Date	[Start date for data collection (field studies) or period studied (historical or paleo studies). Dates should describe the data, not (necessarily) the project. Include month and day if appropriate.]	2013-07-01
8. End Date	[End date for data collection or period studied. Include month and day if appropriate. Use “ongoing” for continuing projects.]	2013-08-01
9. Location	[Brief description of study site location (Prospect Hill Tract, etc)]	Salem, Oregon, Oregon Department of Agriculture, Division of Plant Studies
10. Latitude	[Latitude of study site. For multiple sites or landscape to regional studies, give the range in latitude. Use decimal fractions of a degree.]	44.9308
11. Longitude	[Longitude of study site. For multiple sites or landscape to regional studies, give the range in longitude. Use decimal fractions of a degree.]	123.029
12. Elevation	[Elevation of study site in meters above sea level. For multiple sites or landscape to regional studies, give the range in elevation.]	150
13. Taxa	[Particular species, genera, families, etc studied. Include both scientific and common names. Enter NA for projects not focused on particular taxa.]	Japanese Beetle, Popillia japonica (Newman)
14. Keywords	[Please include relevant keywords]	invasive species, hydrogen isotope, isotope turnover, d2H, equilibration method
15. Abstract	[Concise (~1 page) abstract. This can be the abstract from the paper you submit to the Special Feature of New Phytologist, and it can be extended if desired. Abstracts may contain multiple paragraphs and section headings.]	This dataset contains data on the hydrogen isotope composition of Japanese Beetles during a 5-week experiment in which beetles from Madison, Virginia, were transported to Salem, Oregon, and reared in a terrarium with local (Oregon) water and plant material. The main question was - how rapidly do the beetles incorporate the isotopic signature (d2H) of their new environment? The reason was to be ab…
16. Methods	[Detailed methods not covered in Abstract. Methods may contain multiple paragraphs and sections headings. This can be the methods section from the paper you submit to the Special Feature of New Phytologist. Enter NA if not required for your project.]	A quarantine facility was set up in Salem, Oregon, USA in Spring 2013. USDA APHIS PPQ approved a permit to move live plant pests and the quarantine facility met requirements for containment. Approximately 200 beetles were shipped overnight from the Virginia Department of Agriculture (Madison, Virginia, USA) for an experiment designed to determine a time frame that the δ2H values change in beetles…
17. Related Materials	[List any related materials (maps, photos, etc). Please submit these items as separate files.]	Photos of the terracosm; cartoon schematic of beetle life cycle; pending drawing by Victor Leshyk
18. Related Links	[List any related links (project website, etc)]
19. Related Datasets	[List any related datasets in the Ecoss Data Archive]	Japanese_Beetle_N_American_d2H_Survey
20. Research Topic	[Please select one or more research topics from the list below]	Stable Isotopes, Invasive Species	Belowground Plant Biomass, Growth	Plant-Insect Interactions	Plant and soil element concentrations	Soil physical properties	Photosynthesis and transpiration	Ecosystem-Atmosphere Gas Exchange	Soil biological properties	Stable Isotope	Invasive Species
21. Study Type	[Please select one or more study types from the list below]	Experiment	Short-Term Measurements	Historical Studies	Paleological Studies	Modeling Studies	Long-term measurements	Experiment
22. Publications	[List all related publications. For ongoing projects, list new publications. Please do not include manuscripts or publications in press.]	This work has been submitted to PLoS one for publication: Hungate BA, Kearns DN, Caron M, Marks JC, and Rogg HW, in review. Hydrogen Isotopes as a Sentinel of Biological Invasion by the Japanese Beetle, Popillia japonica (Newman)
		Data Table Name	Column A	Column B	Column C	Column D
23. Data Tables	[List all new or updated data tables (or other data objects). Metadata for each table (variable name, variable description, measurement units, codes) may be entered here or submitted as separate files.]	1. Japanese Beetle Transplant Exp	Body Part	time	Date of harvest	d2H (‰)
								g/plant
								total biomass
