# Supplementary material for: Hydrogen Isotopes as a Sentinel of Biological Invasion by the Japanese Beetle, Popillia japonica (Newman)
Source: PLoS One. 2016 Mar 9;11(3):e0149599. doi: 10.1371/journal.pone.0149599 (PMC4784742; doi:10.1371/journal.pone.0149599)
Supplement: S3 Dataset — Excel workbook with 2 worksheets. (XLSX) [file pone.0149599.s003.xlsx]

## Sheet: Jap_Beetle_N_Amer_d2H_Survey
Year	Date	Latitude	Longitude	d2H (‰)	Location	Sample Source
2007	2007-07-18	45.5886	-122.597	-112.6	Air Trans	This Study (Oregon Department of Agriculture)
2007	2007-07-23	45.5886	-122.597	-99.9	Air Trans	This Study (Oregon Department of Agriculture)
2007	2007-08-07	45.5886	-122.597	-109.1	Air Trans	This Study (Oregon Department of Agriculture)
2007	2007-10-16	45.5886	-122.597	-114.4	Colwood Golf Course	This Study (Oregon Department of Agriculture)
2007	2007-07-19	45.5886	-122.597	-114	Courier	This Study (Oregon Department of Agriculture)
2007	2007-07-19	45.5886	-122.597	-98.8	Courier	This Study (Oregon Department of Agriculture)
2008	2008-07-17	45.5886	-122.597	-122.3	ANG	This Study (Oregon Department of Agriculture)
2008	2008-08-06	45.5886	-122.597	-138.5	ANG	This Study (Oregon Department of Agriculture)
2008	2008-08-06	45.5886	-122.597	-126.4	ANG	This Study (Oregon Department of Agriculture)
2008	2008-07-15	45.5886	-122.597	-130.3	Colwood Golf Course	This Study (Oregon Department of Agriculture)
2008	2008-07-15	45.5886	-122.597	-117	Colwood Golf Course	This Study (Oregon Department of Agriculture)
2008	2008-08-19	45.5886	-122.597	-126.5	Colwood Golf Course	This Study (Oregon Department of Agriculture)
2008	2008-08-19	45.5886	-122.597	-136.5	Colwood Golf Course	This Study (Oregon Department of Agriculture)
2008	2008-08-19	45.5886	-122.597	-127.4	Colwood Golf Course	This Study (Oregon Department of Agriculture)
2008	2008-07-16	45.5886	-122.597	-109.1	Courier	This Study (Oregon Department of Agriculture)
2008	2008-07-16	45.5886	-122.597	-103	Courier	This Study (Oregon Department of Agriculture)
2009	2009-08-12	45.5886	-122.597	-107.8	Air Trans	This Study (Oregon Department of Agriculture)
2009	2009-08-11	45.5886	-122.597	-97.1	Air Trans	This Study (Oregon Department of Agriculture)
2010	2010-08-19	45.5886	-122.597	-144.7	Air Trans	This Study (Oregon Department of Agriculture)
2011	2011-08-16	45.5886	-122.597	-95.4	Air Trans	This Study (Oregon Department of Agriculture)
2011	2011-08-22	45.5886	-122.597	-97.4	Air Trans	This Study (Oregon Department of Agriculture)
2011	2011-08-22	45.5886	-122.597	-94.6	Air Trans	This Study (Oregon Department of Agriculture)
2011	2011-09-14	45.5886	-122.597	-80.9	Air Trans	This Study (Oregon Department of Agriculture)
2011	2011-09-26	45.5886	-122.597	-75.3	Air Trans	This Study (Oregon Department of Agriculture)
2011	2011-09-12	45.5886	-122.597	-95.2	Airport Way	This Study (Oregon Department of Agriculture)
2011	2011-08-18	45.5886	-122.597	-78.5	ANG	This Study (Oregon Department of Agriculture)
2011	2011-08-22	45.5886	-122.597	-94.5	ANG	This Study (Oregon Department of Agriculture)
2011	2011-09-08	45.5886	-122.597	-98	Argyle	This Study (Oregon Department of Agriculture)
2011	2011-09-20	45.5886	-122.597	-82.9	Colwood Golf Course	This Study (Oregon Department of Agriculture)
2011	2011-09-20	45.5886	-122.597	-81.1	Colwood Golf Course	This Study (Oregon Department of Agriculture)
2011	2011-08-16	45.5886	-122.597	-93.1	Courier	This Study (Oregon Department of Agriculture)
2011	2011-08-04	45.5886	-122.597	-94.4	Courier	This Study (Oregon Department of Agriculture)
2011	2011-08-23	45.5886	-122.597	-87.9	Courier	This Study (Oregon Department of Agriculture)
2011	2011-08-23	45.5886	-122.597	-82.6	Courier	This Study (Oregon Department of Agriculture)
2012	2012-06-19	45.5886	-122.597	-67.9	Air Trans	This Study (Oregon Department of Agriculture)
2012	2012-06-19	45.5886	-122.597	-58.8	Air Trans	This Study (Oregon Department of Agriculture)
2012	2012-07-31	45.5886	-122.597	-75.5	Air Trans	This Study (Oregon Department of Agriculture)
2012	2012-07-31	45.5886	-122.597	-67.6	Air Trans	This Study (Oregon Department of Agriculture)
2012	2012-09-13	45.5886	-122.597	-68.6	Air Trans	This Study (Oregon Department of Agriculture)
2012	2012-09-13	45.5886	-122.597	-54.8	Air Trans	This Study (Oregon Department of Agriculture)
2012	2012-07-23	45.5886	-122.597	-85	Airport Way	This Study (Oregon Department of Agriculture)
2012	2012-08-15	45.5886	-122.597	-82.8	Airport Way	This Study (Oregon Department of Agriculture)
2012	2012-08-15	45.5886	-122.597	-69.5	Airport Way	This Study (Oregon Department of Agriculture)
2012	2012-08-21	45.5886	-122.597	-65.2	Airport Way	This Study (Oregon Department of Agriculture)
2012	2012-09-13	45.5886	-122.597	-64.8	Airport Way	This Study (Oregon Department of Agriculture)
2012	2012-09-19	45.5886	-122.597	-57	Airport Way	This Study (Oregon Department of Agriculture)
2012	2012-09-25	45.5886	-122.597	-74.3	Airport Way	This Study (Oregon Department of Agriculture)
2012	2012-09-25	45.5886	-122.597	-61.2	Airport Way	This Study (Oregon Department of Agriculture)
2012	2012-09-01	45.5886	-122.597	-59.8	Airport Way	This Study (Oregon Department of Agriculture)
2012	2012-08-08	45.5886	-122.597	-63.9	ANG	This Study (Oregon Department of Agriculture)
2012	2012-08-09	45.5886	-122.597	-76.5	ANG	This Study (Oregon Department of Agriculture)
2012	2012-08-23	45.5886	-122.597	-90.5	ANG	This Study (Oregon Department of Agriculture)
2012	2012-10-03	45.5886	-122.597	-63.9	Argyle	This Study (Oregon Department of Agriculture)
2012	2012-10-04	45.5886	-122.597	-73.5	Argyle	This Study (Oregon Department of Agriculture)
2012	2012-10-04	45.5886	-122.597	-71.6	Argyle	This Study (Oregon Department of Agriculture)
2012	2012-10-04	45.5886	-122.597	-58.3	Argyle	This Study (Oregon Department of Agriculture)
2012	2012-10-04	45.5886	-122.597	-35	Argyle	This Study (Oregon Department of Agriculture)
2012	2012-08-06	45.5886	-122.597	-56.9	Colwood Golf Course	This Study (Oregon Department of Agriculture)
2012	2012-08-27	45.5886	-122.597	-84.6	Colwood Golf Course	This Study (Oregon Department of Agriculture)
2012	2012-08-27	45.5886	-122.597	-76.8	Colwood Golf Course	This Study (Oregon Department of Agriculture)
2012	2012-06-19	45.5886	-122.597	-66.9	Courier	This Study (Oregon Department of Agriculture)
2012	2012-07-31	45.5886	-122.597	-56	Courier	This Study (Oregon Department of Agriculture)
2012	2012-07-31	45.5886	-122.597	-47.9	Courier	This Study (Oregon Department of Agriculture)
2012	2012-08-20	45.5886	-122.597	-63.6	Courier	This Study (Oregon Department of Agriculture)
2012	2012-09-25	45.5886	-122.597	-79.5	Courier	This Study (Oregon Department of Agriculture)
2013	2013-07-17	45.5886	-122.597	-68.6	Airport Way	This Study (Oregon Department of Agriculture)
2013	2013-08-05	45.5886	-122.597	-73	Airport Way	This Study (Oregon Department of Agriculture)
2013	2013-08-16	45.5886	-122.597	-75.1	Airport Way	This Study (Oregon Department of Agriculture)
2013	2013-08-16	45.5886	-122.597	-67	Airport Way	This Study (Oregon Department of Agriculture)
2013	2013-08-16	45.5886	-122.597	-64.6	Airport Way	This Study (Oregon Department of Agriculture)
2013	2013-09-11	45.5886	-122.597	-68.5	Airport Way	This Study (Oregon Department of Agriculture)
2013	2012-06-22	45.5886	-122.597	-93.7	Airport Way	This Study (Oregon Department of Agriculture)
2013	2013-07-15	45.5886	-122.597	-80.6	Airport Way	This Study (Oregon Department of Agriculture)
2013	2013-07-24	45.5886	-122.597	-70.5	ANG	This Study (Oregon Department of Agriculture)
2013	2013-08-07	45.5886	-122.597	-79.7	ANG	This Study (Oregon Department of Agriculture)
2013	2013-08-14	45.5886	-122.597	-147.1	ANG	This Study (Oregon Department of Agriculture)
2013	2013-08-22	45.5886	-122.597	-64.3	ANG	This Study (Oregon Department of Agriculture)
2013	2013-08-22	45.5886	-122.597	-62.5	ANG	This Study (Oregon Department of Agriculture)
2013	2013-07-22	45.5886	-122.597	-69.9	Argyle	This Study (Oregon Department of Agriculture)
2013	2013-07-30	45.5886	-122.597	-69.3	Argyle	This Study (Oregon Department of Agriculture)
2013	2013-07-30	45.5886	-122.597	-68.4	Argyle	This Study (Oregon Department of Agriculture)
2013	2013-10-03	45.5886	-122.597	-68.7	Argyle	This Study (Oregon Department of Agriculture)
2013	2013-09-03	45.5886	-122.597	-54.5	Argyle	This Study (Oregon Department of Agriculture)
2013	2013-09-03	45.5886	-122.597	-42.5	Argyle	This Study (Oregon Department of Agriculture)
2013	2013-07-24	45.5886	-122.597	-75.6	Courier	This Study (Oregon Department of Agriculture)
2013	2013-07-24	45.5886	-122.597	-72	Courier	This Study (Oregon Department of Agriculture)
2013	2013-07-24	45.5886	-122.597	-62.3	Courier	This Study (Oregon Department of Agriculture)
2013	2013-07-29	45.5886	-122.597	-62	Courier	This Study (Oregon Department of Agriculture)
2013	2013-08-12	45.5886	-122.597	-70	Courier	This Study (Oregon Department of Agriculture)
2013	2013-08-22	45.5886	-122.597	-57.8	Courier	This Study (Oregon Department of Agriculture)
2014	2014-07-14	45.5743	-122.595	-75.8	military, Porland ANG base	This Study (Oregon Department of Agriculture)
2014	2014-07-11	45.5829	-122.609	-72.8	Airport business center	This Study (Oregon Department of Agriculture)
2014	2014-07-03	45.5837	-122.608	-88.5	Airport business center	This Study (Oregon Department of Agriculture)
2014	2014-07-05	45.5843	-122.607	-86.7	Airport business center	This Study (Oregon Department of Agriculture)
2014	2014-07-10	45.5787	-122.606	-78.8	Airport business center	This Study (Oregon Department of Agriculture)
2014	2014-07-05	45.5827	-122.606	-88.6	Airport business center	This Study (Oregon Department of Agriculture)
2014	2014-07-05	45.5843	-122.607	-81.6	Airport business center	This Study (Oregon Department of Agriculture)
2014	2014-07-05	45.585	-122.606	-86.8	Airport business center	This Study (Oregon Department of Agriculture)
2014	2014-07-05	45.5842	-122.606	-88.2	Airport business center	This Study (Oregon Department of Agriculture)
2014	2014-07-05	45.5827	-122.609	-101.6	Airport business center, Summit parking lot	This Study (Oregon Department of Agriculture)
2014	2014-07-05	45.584	-122.606	-78.4	Airport business center, NW corner of Horizon property.	This Study (Oregon Department of Agriculture)
2010	2010-08-16	42.1667	-123.647	-140.4	Cave Junction	This Study (Oregon Department of Agriculture)
2010	2010-08-16	42.1667	-123.647	-116.9	Cave Junction	This Study (Oregon Department of Agriculture)
2010	2010-08-26	42.1667	-123.647	-116.5	Cave Junction	This Study (Oregon Department of Agriculture)
2010	2010-08-05	42.1667	-123.647	-136.2	Cave Junction	This Study (Oregon Department of Agriculture)
2010	2010-08-05	42.1667	-123.647	-131.3	Cave Junction	This Study (Oregon Department of Agriculture)
2011	2011-07-28	42.1667	-123.647	-128	Cave Junction	This Study (Oregon Department of Agriculture)
2011	2011-07-28	42.1667	-123.647	-122.8	Cave Junction	This Study (Oregon Department of Agriculture)
2011	2011-07-28	42.1667	-123.647	-121.5	Cave Junction	This Study (Oregon Department of Agriculture)
2011	2011-07-28	42.1667	-123.647	-113.9	Cave Junction	This Study (Oregon Department of Agriculture)
2011	2011-07-28	42.1667	-123.647	-112.3	Cave Junction	This Study (Oregon Department of Agriculture)
2011	2011-08-02	42.1667	-123.647	-150	Cave Junction	This Study (Oregon Department of Agriculture)
2011	2011-08-02	42.1667	-123.647	-134.8	Cave Junction	This Study (Oregon Department of Agriculture)
2011	2011-08-02	42.1667	-123.647	-124.6	Cave Junction	This Study (Oregon Department of Agriculture)
2011	2011-08-02	42.1667	-123.647	-124.5	Cave Junction	This Study (Oregon Department of Agriculture)
2011	2011-08-08	42.1667	-123.647	-121.9	Cave Junction	This Study (Oregon Department of Agriculture)
2011	2011-08-16	42.1667	-123.647	-114.4	Cave Junction	This Study (Oregon Department of Agriculture)
2011	2011-08-24	42.1667	-123.647	-156.7	Cave Junction	This Study (Oregon Department of Agriculture)
2011	2011-08-24	42.1667	-123.647	-131.8	Cave Junction	This Study (Oregon Department of Agriculture)
2011	2011-10-20	42.1667	-123.647	-129.3	Cave Junction	This Study (Oregon Department of Agriculture)
2006	2006-08-21	45.5607	-122.709	-129.9	Swan Island	This Study (Oregon Department of Agriculture)
2006	2006-08-21	45.5607	-122.709	-129.1	Swan Island	This Study (Oregon Department of Agriculture)
2006	2006-08-21	45.5607	-122.709	-119.2	Swan Island	This Study (Oregon Department of Agriculture)
2006	2006-08-21	45.5607	-122.709	-117.5	Swan Island	This Study (Oregon Department of Agriculture)
2006	2006-08-21	45.5607	-122.709	-111.3	Swan Island	This Study (Oregon Department of Agriculture)
2007	2007-07-18	45.5607	-122.709	-122.4	Swan Island	This Study (Oregon Department of Agriculture)
2007	2007-07-18	45.5607	-122.709	-121.5	Swan Island	This Study (Oregon Department of Agriculture)
2007	2007-07-18	45.5607	-122.709	-116.8	Swan Island	This Study (Oregon Department of Agriculture)
2007	2007-07-18	45.5607	-122.709	-115.7	Swan Island	This Study (Oregon Department of Agriculture)
2007	2007-07-18	45.5607	-122.709	-107.4	Swan Island	This Study (Oregon Department of Agriculture)
2011	2011-09-06	45.5294	-122.392	-93	Troutdale	This Study (Oregon Department of Agriculture)
2011	2011-09-06	45.5294	-122.392	-79.4	Troutdale	This Study (Oregon Department of Agriculture)
2011	2011-09-06	45.5294	-122.392	-77.7	Troutdale	This Study (Oregon Department of Agriculture)
2011	2011-09-06	45.5294	-122.392	-76.2	Troutdale	This Study (Oregon Department of Agriculture)
2012	2012-10-02	45.5294	-122.392	-48.5	Troutdale	This Study (Oregon Department of Agriculture)
2012	2012-08-14	45.5294	-122.392	-74.7	Troutdale	This Study (Oregon Department of Agriculture)
2012	2012-09-26	45.5294	-122.392	-65	Troutdale	This Study (Oregon Department of Agriculture)
2012	2012-09-26	45.5294	-122.392	-64.6	Troutdale	This Study (Oregon Department of Agriculture)
2011	NR	39.4458	83.8292	-80	Willmington, OH	Horticultural Consultants, Middletown KY
2011	NR	39.4458	83.8292	-80.1	Willmington, OH	Horticultural Consultants, Middletown KY
2011	NR	39.4458	83.8292	-86.1	Willmington, OH	Horticultural Consultants, Middletown KY
2011	NR	39.4458	83.8292	-73.8	Willmington, OH	Horticultural Consultants, Middletown KY
2011	NR	39.4458	83.8292	-91	Willmington, OH	Horticultural Consultants, Middletown KY
2011	NR	39.4458	83.8292	-67.4	Willmington, OH	Horticultural Consultants, Middletown KY
2011	NR	39.4458	83.8292	-84.8	Willmington, OH	Horticultural Consultants, Middletown KY
2011	NR	39.4458	83.8292	-83.8	Willmington, OH	Horticultural Consultants, Middletown KY
2011	NR	39.4458	83.8292	-66	Willmington, OH	Horticultural Consultants, Middletown KY
2011	NR	39.4458	83.8292	-63.2	Willmington, OH	Horticultural Consultants, Middletown KY
2011	NR	38.25	85.7667	-98	Louisville, KY	Horticultural Consultants, Middletown KY
2011	NR	38.25	85.7667	-82.5	Louisville, KY	Horticultural Consultants, Middletown KY
2011	NR	38.25	85.7667	-92.5	Louisville, KY	Horticultural Consultants, Middletown KY
2011	NR	38.25	85.7667	-90.9	Louisville, KY	Horticultural Consultants, Middletown KY
2011	NR	38.25	85.7667	-78.9	Louisville, KY	Horticultural Consultants, Middletown KY
2011	NR	38.25	85.7667	-84.7	Louisville, KY	Horticultural Consultants, Middletown KY
2011	NR	38.25	85.7667	-79.5	Louisville, KY	Horticultural Consultants, Middletown KY
2011	NR	38.25	85.7667	-83.8	Louisville, KY	Horticultural Consultants, Middletown KY
2011	NR	38.25	85.7667	-88.2	Louisville, KY	Horticultural Consultants, Middletown KY
2011	NR	38.25	85.7667	-91.3	Louisville, KY	Horticultural Consultants, Middletown KY
2011	NR	42.2697	89.0697	-91.3	Rockford, IL	Horticultural Consultants, Middletown KY
2011	NR	42.2697	89.0697	-109.7	Rockford, IL	Horticultural Consultants, Middletown KY
2011	NR	42.2697	89.0697	-96.4	Rockford, IL	Horticultural Consultants, Middletown KY
2011	NR	42.2697	89.0697	-80.5	Rockford, IL	Horticultural Consultants, Middletown KY
2011	NR	42.2697	89.0697	-98	Rockford, IL	Horticultural Consultants, Middletown KY
2011	NR	42.2697	89.0697	-106.6	Rockford, IL	Horticultural Consultants, Middletown KY
2011	NR	42.2697	89.0697	-97.6	Rockford, IL	Horticultural Consultants, Middletown KY
2011	NR	42.2697	89.0697	-104.5	Rockford, IL	Horticultural Consultants, Middletown KY
2011	NR	42.2697	89.0697	-97.9	Rockford, IL	Horticultural Consultants, Middletown KY
2011	NR	42.2697	89.0697	-86.1	Rockford, IL	Horticultural Consultants, Middletown KY
2011	NR	41.5908	93.6208	-98.2	DesMoines, IA	Horticultural Consultants, Middletown KY
2011	NR	41.5908	93.6208	-100.8	DesMoines, IA	Horticultural Consultants, Middletown KY
2011	NR	41.5908	93.6208	-93.7	DesMoines, IA	Horticultural Consultants, Middletown KY
2011	NR	41.5908	93.6208	-101.9	DesMoines, IA	Horticultural Consultants, Middletown KY
2011	NR	41.5908	93.6208	-97.8	DesMoines, IA	Horticultural Consultants, Middletown KY
2011	NR	41.5908	93.6208	-93.8	DesMoines, IA	Horticultural Consultants, Middletown KY
2011	NR	41.5908	93.6208	-91.4	DesMoines, IA	Horticultural Consultants, Middletown KY
2011	NR	41.5908	93.6208	-107.6	DesMoines, IA	Horticultural Consultants, Middletown KY
2011	NR	41.5908	93.6208	-113.3	DesMoines, IA	Horticultural Consultants, Middletown KY
2011	NR	41.5908	93.6208	-99.9	DesMoines, IA	Horticultural Consultants, Middletown KY
2011	NR	39.7392° N	104.9847° W	-141.3	Denver, CO	Horticultural Consultants, Middletown KY
2011	NR	39.7392° N	104.9847° W	-132.6	Denver, CO	Horticultural Consultants, Middletown KY
2011	NR	39.7392° N	104.9847° W	-123	Denver, CO	Horticultural Consultants, Middletown KY
2011	NR	39.7392° N	104.9847° W	-140.1	Denver, CO	Horticultural Consultants, Middletown KY
2011	NR	39.7392° N	104.9847° W	-129.1	Denver, CO	Horticultural Consultants, Middletown KY
2011	NR	39.7392° N	104.9847° W	-133.1	Denver, CO	Horticultural Consultants, Middletown KY
2011	NR	39.7392° N	104.9847° W	-133.1	Denver, CO	Horticultural Consultants, Middletown KY
2011	NR	39.7392° N	104.9847° W	-132.7	Denver, CO	Horticultural Consultants, Middletown KY
2011	NR	39.7392° N	104.9847° W	-134.4	Denver, CO	Horticultural Consultants, Middletown KY
2011	NR	39.7392° N	104.9847° W	-145	Denver, CO	Horticultural Consultants, Middletown KY
2013	NR	38.3552	-78.3078	-82.9	Madison, VA	Virginia Department of Agriculture
2013	NR	38.3552	-78.3078	-92.2	Madison, VA	Virginia Department of Agriculture
2013	NR	38.3552	-78.3078	-77.7	Madison, VA	Virginia Department of Agriculture
2013	NR	38.3552	-78.3078	-84	Madison, VA	Virginia Department of Agriculture
2013	NR	38.3552	-78.3078	-72.1	Madison, VA	Virginia Department of Agriculture
2013	NR	38.3552	-78.3078	-95.7	Madison, VA	Virginia Department of Agriculture
2013	NR	38.3552	-78.3078	-93.6	Madison, VA	Virginia Department of Agriculture
2013	NR	38.3552	-78.3078	-113.4	Madison, VA	Virginia Department of Agriculture
2013	NR	38.3552	-78.3078	-84.8	Madison, VA	Virginia Department of Agriculture
2013	NR	38.3552	-78.3078	-90.1	Madison, VA	Virginia Department of Agriculture
2012	2012-08-01	43.6097	-116.205	-135.7	Boise, ID	Idaho Department of Agriculture
2012	2012-08-01	43.6577	-116.26	-141.2	Boise, ID	Idaho Department of Agriculture
2012	2012-08-01	43.611	-116.19	-154.5	Boise, ID	Idaho Department of Agriculture
2012	2012-08-01	43.6066	-116.196	-152.7	Boise, ID	Idaho Department of Agriculture
2012	2012-08-01	43.6579	-116.265	-133.5	Boise, ID	Idaho Department of Agriculture
2012	2012-08-01	43.6087	-116.185	-153.4	Boise, ID	Idaho Department of Agriculture
2012	2012-08-01	43.6099	-116.19	-150.7	Boise, ID	Idaho Department of Agriculture
2012	2012-08-01	43.6126	-116.185	-164.8	Boise, ID	Idaho Department of Agriculture
2012	2012-08-01	43.6159	-116.187	-135.7	Boise, ID	Idaho Department of Agriculture
2012	2012-08-01	42.8773	-112.437	-137.7	Pocatello, ID	Idaho Department of Agriculture
2012	2012-08-01	47.7036	-116.867	-158.4	Post Falls, ID	Idaho Department of Agriculture
2007	2007-09-12	39.643	104.963	-126.1	Cherry Hills Country Club, CO	Colorado Department of Agriculture
2007	2007-09-12	39.643	104.963	-113.2	Cherry Hills Country Club, CO	Colorado Department of Agriculture
2012	NR	38.7574	108.088	-153.2	Delta Co	Colorado Department of Agriculture
2012	NR	38.7574	108.088	-133.8	Delta Co	Colorado Department of Agriculture
2012	NR	38.7574	108.088	-154.2	Delta Co	Colorado Department of Agriculture
2012	2012-09-10	40.2988	111.697	-121.5	Orem UT	Utah Department of Agriculture
2008	2008-07-16	40.2988	111.697	-142.8	Orem UT	Utah Department of Agriculture
2008	2008-07-16	40.2988	111.697	-153.1	Orem UT	Utah Department of Agriculture
2008	2008-07-16	40.2988	111.697	-150.8	Orem UT	Utah Department of Agriculture
2012	2012-08-13	40.75	111.883	-111.5	Salt Lake City	Utah Department of Agriculture

## Sheet: MetaData
Ecoss MetaData Form
This document is based on the metadata survey form developed by Harvard Forest (rev. 7-Jul-2009).
NOTE: Please complete a copy of this form for each new dataset. For ongoing projects please enter only the information to be updated. Metadata should be entered as text. Graphics (maps, photos, etc) – if any – should be submitted as separate files. Rename this file to include the Dataset ID (or your last name) in the filename.
Metadata required	Instructions
1. Name	[Your name]	Bruce Hungate
2. Dataset ID	[Dataset identifier number, if known (proposed format: "Ecoss_LastName_XXXXX", where XXXXX is an alphanumeric code. New datasets may be assigned an ID number by the Information Manager.]	Ecoss_Hungate_Japanese_Beetle_Survey_00003
3. Dataset Title	[Dataset title. Titles longer than 80 characters may be shortened.]	Jap_Beetle_N_Amer_d2H_Survey
4. Lead Investigators	[Principal investigators and/or senior scientists responsible for the project (first and last name). Please list names in desired order.]	Bruce Hungate
5. Other Investigators	[Other key personnel (first and last name). Names will be listed in alphabetical order.]	Diana Kearns, Melanie Caron, Jane Marks, Helmuth Rogg
6. Contact	[Contact person to answer questions about project methods or use of data (first and last name). Please include mailing address, email address, and phone number.]	Bruce Hungate; email: Bruce.Hungate@nau.edu; tel: 928 523 0925; Diana Kearns; email: dkearns@oda.state.or.us; tel: 503 986 4665
7. Start Date	[Start date for data collection (field studies) or period studied (historical or paleo studies). Dates should describe the data, not (necessarily) the project. Include month and day if appropriate.]	2013-07-01
8. End Date	[End date for data collection or period studied. Include month and day if appropriate. Use “ongoing” for continuing projects.]	2013-08-01
9. Location	[Brief description of study site location (Prospect Hill Tract, etc)]	N. America (see data)
10. Latitude	[Latitude of study site. For multiple sites or landscape to regional studies, give the range in latitude. Use decimal fractions of a degree.]	N. America (see data)
11. Longitude	[Longitude of study site. For multiple sites or landscape to regional studies, give the range in longitude. Use decimal fractions of a degree.]	N. America (see data)
12. Elevation	[Elevation of study site in meters above sea level. For multiple sites or landscape to regional studies, give the range in elevation.]	N. America (see data)
13. Taxa	[Particular species, genera, families, etc studied. Include both scientific and common names. Enter NA for projects not focused on particular taxa.]	Japanese Beetle, Popillia japonica (Newman)
14. Keywords	[Please include relevant keywords]	invasive species, hydrogen isotope, isotope turnover, d2H, equilibration method
15. Abstract	[Concise (~1 page) abstract. This can be the abstract from the paper you submit to the Special Feature of New Phytologist, and it can be extended if desired. Abstracts may contain multiple paragraphs and section headings.]	This dataset contains data on the hydrogen isotope composition of Japanese Beetles collected from sites in N America, gathered by colleagues of D. Kearns at the OR Department of Agriculture (colleages were from state agencies, USDA, etc.).
16. Methods	[Detailed methods not covered in Abstract. Methods may contain multiple paragraphs and sections headings. This can be the methods section from the paper you submit to the Special Feature of New Phytologist. Enter NA if not required for your project.]	All samples were analyzed at the Colorado Plateau Stable Isotope Laboratory (CPSIL) at Northern Arizona University (www.isotope.nau.edu). Samples were ground to a fine powder, and 350μg was weighed into 3.5x5 mm silver capsules and then analyzed by coupled pyrolysis gas isotope ratio mass spectrometry. Samples and standards were pyrolyzed at 1400°C in an alumina:glassy carbon reactor (Thermo-Finn…
17. Related Materials	[List any related materials (maps, photos, etc). Please submit these items as separate files.]	map of established J beetle populations in the US and of possible new populations; cartoon schematic of beetle life cycle; pending drawing by Victor Leshyk
18. Related Links	[List any related links (project website, etc)]
19. Related Datasets	[List any related datasets in the Ecoss Data Archive]	Japanese_Beetle_Transplant_Experiment
20. Research Topic	[Please select one or more research topics from the list below]	Stable Isotopes, Invasive Species	Belowground Plant Biomass, Growth	Plant-Insect Interactions	Plant and soil element concentrations	Soil physical properties	Photosynthesis and transpiration	Ecosystem-Atmosphere Gas Exchange	Soil biological properties	Stable Isotope	Invasive Species
21. Study Type	[Please select one or more study types from the list below]	Survey	Short-Term Measurements	Historical Studies	Paleological Studies	Modeling Studies	Long-term measurements	Experiment	Survey
22. Publications	[List all related publications. For ongoing projects, list new publications. Please do not include manuscripts or publications in press.]	This work has been submitted to PLoS one for publication: Hungate BA, Kearns DN, Caron M, Marks JC, and Rogg HW, in review. Hydrogen Isotopes as a Sentinel of Biological Invasion by the Japanese Beetle, Popillia japonica (Newman)
		Data Table Name	Column A	Column B	Column C	Column D	Column E	Column F	Column G
23. Data Tables	[List all new or updated data tables (or other data objects). Metadata for each table (variable name, variable description, measurement units, codes) may be entered here or submitted as separate files.]	Jap_Beetle_N_Amer_d2H_Survey	Year	Date	Latitude	Longitude	d2H (‰) relative to VSMOW on the VSMOW-VSLAP scale; calculated using the comparative equilibration method	Location	Sample Source
								g/plant
								total biomass
