# Supplementary material for: Hydrogen Isotopes as a Sentinel of Biological Invasion by the Japanese Beetle, Popillia japonica (Newman)
Source: PLoS One. 2016 Mar 9;11(3):e0149599. doi: 10.1371/journal.pone.0149599 (PMC4784742; doi:10.1371/journal.pone.0149599)
Supplement: S4 Dataset — Data include the numbers of beetles found during aircraft inspections, the numbers of beetles trapped in the field in the PDX region, the ground area treated with pesticide applications, the number of traps deployed each year in the PDX region, and air cargo traffic data available from the Port of Portland website. Excel workbook with 3 worksheets. (XLSX) [file pone.0149599.s004.xlsx]

## Sheet: Jap_Beetles_Aircraft
Year	Beetles caught on planes	Planes inspected	Beetles/plane	beetles/aircraft	cargo air traffic
1991	34	14	2.42857	4.00592
1992	95	17	5.58824	3.37878
1993	132	26	5.07692	2.84983
1994	36	23	1.56522	2.40369
1995	10	14	0.714286	2.02739
1996	2	26	0.0769231	1.71
1997	22	47	0.468085	1.4423
1998	10	44	0.227273	1.2165
1999	91	69	1.31884	1.02606
2000	35	31	1.12903	0.865427
2001	69	40	1.725	0.729943
2002	208	79	2.63291	0.61567
2003	16	92	0.173913	0.519286	32646
2004	9	54	0.166667	0.437991	32008
2005	21	53	0.396226	0.369423	33530
2006	68	49	1.38776	0.311589	33184
2007	28	74	0.378378	0.26281	33328
2008	29	53	0.54717	0.221667	30174
2009	2	44	0.0454545	0.186964	27184
2010	8	58	0.137931	0.157695	26848
2011	4	43	0.0930233	0.133008	24776
2012	0	50	0.0001	0.112185	21912
2013	1	56	0.0178571	0.0946224	20334
2014	0	41	0.0001	0.0798091	19308

## Sheet: Jap_Beetles_Trap&Spray
Year	Beetles Trapped	Acres Sprayed	Number of Traps Deployed
1991	0	0	<100
1992	2	0	<100
1993	0	0	<100
1994	2	0	<100
1995	2	0	<100
1996	2	0	~200
1997	0	0	~100
1998	0	0	~100
1999	0	0	~100
2000	4	0	108
2001	5	0	431
2002	11	168	812
2003	3	75	751
2004	8	189	851
2005	4	211	1119
2006	34	67	1020
2007	26	271	2088
2008	14	386	2202
2009	4	265	1710
2010	6	47	1967
2011	34	0	1202
2012	36	154	1000
2013	25	209	993
2014	13	175	958

## Sheet: Metadata
Ecoss MetaData Form		8	11
		40.7273	56
This document is based on the metadata survey form developed by Harvard Forest (rev. 7-Jul-2009).
NOTE: Please complete a copy of this form for each new dataset. For ongoing projects please enter only the information to be updated. Metadata should be entered as text. Graphics (maps, photos, etc) – if any – should be submitted as separate files. Rename this file to include the Dataset ID (or your last name) in the filename.
Metadata required	Instructions
1. Name	[Your name]	Bruce Hungate
2. Dataset ID	[Dataset identifier number, if known (proposed format: "Ecoss_LastName_XXXXX", where XXXXX is an alphanumeric code. New datasets may be assigned an ID number by the Information Manager.]	Ecoss_Hungate_Japanese_Beetle_Trap&Spray_00004
3. Dataset Title	[Dataset title. Titles longer than 80 characters may be shortened.]
4. Lead Investigators	[Principal investigators and/or senior scientists responsible for the project (first and last name). Please list names in desired order.]	Bruce Hungate
5. Other Investigators	[Other key personnel (first and last name). Names will be listed in alphabetical order.]	Diana Kearns, Helmuth Rogg
6. Contact	[Contact person to answer questions about project methods or use of data (first and last name). Please include mailing address, email address, and phone number.]	Bruce Hungate; email: Bruce.Hungate@nau.edu; tel: 928 523 0925; Diana Kearns; email: dkearns@oda.state.or.us; tel: 503 986 4665
7. Start Date	[Start date for data collection (field studies) or period studied (historical or paleo studies). Dates should describe the data, not (necessarily) the project. Include month and day if appropriate.]	1988-2014
8. End Date	[End date for data collection or period studied. Include month and day if appropriate. Use “ongoing” for continuing projects.]	1988-2014
9. Location	[Brief description of study site location (Prospect Hill Tract, etc)]	Portland, Oregon, International Airport
10. Latitude	[Latitude of study site. For multiple sites or landscape to regional studies, give the range in latitude. Use decimal fractions of a degree.]	45.5886° N
11. Longitude	[Longitude of study site. For multiple sites or landscape to regional studies, give the range in longitude. Use decimal fractions of a degree.]	122.5975° W
12. Elevation	[Elevation of study site in meters above sea level. For multiple sites or landscape to regional studies, give the range in elevation.]	30
13. Taxa	[Particular species, genera, families, etc studied. Include both scientific and common names. Enter NA for projects not focused on particular taxa.]	Japanese Beetle, Popillia japonica (Newman)
14. Keywords	[Please include relevant keywords]	invasive species, trapping, spraying, population control, aircraft inspections
15. Abstract	[Concise (~1 page) abstract. Abstracts may contain multiple paragraphs and section headings.]
16. Methods	[Detailed methods not covered in Abstract. Methods may contain multiple paragraphs and sections headings. This can be the methods section from the paper you submit to the Special Feature of New Phytologist. Enter NA if not required for your project.]	The least squares best fit to the beetle/aircraft data had 4.0 beetles per plane in 1990, decreasing 15.66% per year thereafter.
17. Related Materials	[List any related materials (maps, photos, etc). Please submit these items as separate files.]	map of established J beetle populations in the US and of possible new populations; cartoon schematic of beetle life cycle; pending drawing by Victor Leshyk
18. Related Links	[List any related links (project website, etc)]	cargo air traffic data are from the Port of Portland, http://www2.portofportland.com/Inside/AviationStatistics
19. Related Datasets	[List any related datasets in the Ecoss Data Archive]
20. Research Topic	[Please select one or more research topics from the list below]	Invasive Species, Population Monitoring, Surveys	Belowground Plant Biomass, Growth	Plant-Insect Interactions	Plant and soil element concentrations	Soil physical properties	Photosynthesis and transpiration	Ecosystem-Atmosphere Gas Exchange	Soil biological properties	Stable Isotope	Invasive Species
21. Study Type	[Please select one or more study types from the list below]	Survey	Short-Term Measurements	Historical Studies	Paleological Studies	Modeling Studies	Long-term measurements	Experiment	Survey
22. Publications	[List all related publications. For ongoing projects, list new publications. Please do not include manuscripts or publications in press.]	This work has been submitted to PLoS one for publication: Hungate BA, Kearns DN, Caron M, Marks JC, and Rogg HW, in review. Hydrogen Isotopes as a Sentinel of Biological Invasion by the Japanese Beetle, Popillia japonica (Newman)
		Data Table Name	Column A	Column B	Column C	Column D	Column E	Column F
23. Data Tables	[List all new or updated data tables (or other data objects). Metadata for each table (variable name, variable description, measurement units, codes) may be entered here or submitted as separate files.]	Jap_Beetles_Aircraft	Year	Beetles caught on planes. This is the total number of beetles caught/recovered on planes landing at the Portland International Airport for a given year.	Planes inspected. This is the total number of planes that were inspected for the presense of Japanese Beetles	Beetles/plane. This is the measured average number of beetles per plane.	beetles/aircraft. This is the modeled number of beetles per plane, using the exponential decay fit to the data and the least-squares solution.	cargo air traffic (flights per year)
		Jap_Beetles_Trap&Spray	Year	Beetles Trapped. This is the total number of beetles caught in traps deployed around the Portland International Airport for a given year.	Acres Sprayed. This is the total number of acres sprayed with insecticide to control Japanese Beetles in the Portland International Airport for a given year.	Number of Traps Deployed. This is the total number of Japanese Beetle traps that were set and monitored in and around PDX during the season each year when Japanese beetles are most likely to arrive. Whole numbers indicate best estimates of approximate amounts ("~") or maxima ("<"), based on recollection of Diana Kearns after review of records.
								g/plant
								total biomass
