# Supplementary material for: Hydrogen Isotopes as a Sentinel of Biological Invasion by the Japanese Beetle, Popillia japonica (Newman)
Source: PLoS One. 2016 Mar 9;11(3):e0149599. doi: 10.1371/journal.pone.0149599 (PMC4784742; doi:10.1371/journal.pone.0149599)
Supplement: S6 Dataset — See readme file for more information. Excel workbook with 9 worksheets. (XLSX) [file pone.0149599.s006.xlsx]

## Sheet: Read-me
Definition of nodes/parameters reported in the "Posterior stats" tab										Definition of indices associated with some of the parameters
Parameter	# elements		Description		Index 1:		Index 2:			*year indices	Actual year		*Subset observation ID	Actual obs ID		Source city type*	Description
a0	1	.	offset of voucher d2H vs precip d2H	.	na	.				1	2007		1	6		1	Portland
aa	1	.	intercept of the linear part of the beetle d2H vs time "spline" equation	.	na	.				2	2008		2	8		2	Source cities
arrival.year	7	.	proportion of "new arrivals" in each year	.	year*	.				3	2009 & 2010		3	29		3	"Composite" city (beetle endmember = -35)
bb	1	.	slope of the linear part of the beetle d2H vs time "spline" equation	.	na	.				4	2011		4	50
City	101	.	Source city (posterior stats aren't useful)	.	PDX beetle observation ID	.				5	2012		5	65
CityX	5	.	Source city of subset of beetles (posterior stats aren't useful)	.	Subset observation ID*	.				6	2013
dbeetle.rep	101	.	Replicated/predicted data for PDX beetle d2H	.	PDX beetle observation ID	.				7	2014
deviance	1	.	Overall index of model fit: -2*log(likelihood)	.	na	.
dfinal	1	.	"Final" endmember of beetle d2H vs time mixing model	.	na	.				*city indices	Actual city		**city ID for dsource	Actual city (1-57 same as "city indices")
dherb.rep	100	.	Replicated/predicted data for voucher d2H	.	Voucher observation ID	.				1	Sioux Falls		1	Sioux Falls
dinit	1	.	"Initial" endmember of beetle d2H vs time mixing model	.	na	.				2	Minneapolis		2	Minneapolis
dmix.rep	42	.	Replicated/predicted data for experimental beetle d2H vs time data	.	Experimental observation ID	.				3	Manchester		3	Manchester
doc.herb	100	.	Month of arrival of each voucher beetle	.	Voucher observation ID	.				4	Syracuse		4	Syracuse
dsource	864	.	d2H values of a beetle coming from a particular source city	.	city ID**	.	month			5	Albany		5	Albany
Dsum	1	.	total squared error for PDX d2H beetle data (for computing posterior predictive loss)	.	na	.				6	Rochester		6	Rochester
established.year	7	.	proportion of beetles that are considered established in each year	.	year*	.				7	Buffalo		7	Buffalo
invade.year	7	.	proportion of beetles that are considered to be invading (0<p<1) in each year	.	year*	.				8	Boston		8	Boston
mean.arrival	1	.	overall (all years) proportion of "new arrivals"	.	na	.				9	Windsor Locks		9	Windsor Locks
mean.established	1	.	overall (all years) proportion of "established" beetles	.	na	.				10	Newburgh		10	Newburgh
mean.invading	1	.	overall (all years) proportion of "invading" beetles	.	na	.				11	Warwick		11	Warwick
mean.notEstablished	1	.	overall (all years) proportion of "Not established" (invading or new arrivals)	.	na	.				12	Omaha		12	Omaha
mo.herb	1200		predicted month of collection for voucher specimens	.	month	.	beetle			13	Clinton (Township of)		13	Clinton (Township of)
mu.Time	7	.	mean time since arrival (natural log scale, # days) by year	.	year*	.				14	Grand Rapids		14	Grand Rapids
Not.established.year	7	.	proportion of beetles that are not established (invading or new arrivals) in each year	.	PDX beetle observation ID	.				15	Des Moines		15	Des Moines
p	101	.	contribution of Portland source to beetle d2H	.	year*	.				16	Detroit		16	Detroit
pherb.temp	12		month "of collection" for voucher specimen		month					17	Milwaukee		17	Milwaukee
p.year	7	.	average contribution of Portland source to beetle d2H, by year	.	na	.				18	Cedar Rapids		18	Cedar Rapids
pave	1	.	overall (all years) contribution of Portland source to beetle d2H	.	Subset observation ID*	.				19	Detroit2		19	Detroit2
pX	5	.	contribution of Portland source to beetle d2H, for subset of beetles	.	PDX beetle observation ID	.				20	Rockford		20	Rockford
q	101	.	contribution of Source city to beetle d2H	.	year*	.				21	Cleveland		21	Cleveland
q.year	7	.	average contribution of Source city to beetle d2H, by year	.	na	.				22	Pittsburgh		22	Pittsburgh
qave	1	.	overall (all years) contribution of source city to beetle d2H	.	Subset observation ID*	.				23	Newark		23	Newark
qX	5	.	contribution of Source city to beetle d2H, for subset of beetles	.	PDX beetle observation ID	.				24	Harrisburg		24	Harrisburg
sig	101	.	Observation std dev for PDX beetle d2H values (residual error std dev)	.	Voucher observation ID	.				25	Wichita		25	Wichita
sig.herb	1	.	Observation std dev for voucher beetle d2H values (residual error std dev)	.	na	.				26	Toledo		26	Toledo
sig.init	1	.	Standard deviation of the "initial" end-member of the experimental d2H vs time data	.	na	.				27	Chicago		27	Chicago
sig.mix	1	.	Standard deviation of the the experimental d2H vs time data, for data falling along the linear portion	.	year*	.				28	Philadelphia		28	Philadelphia
sig.Time	7	.	Standard deviation describing variabilty among "time since arrive" (Time) for eary year (log scale)	.	Source city type*	.				29	Kansas City		29	Kansas City
sigCity	3	.	Standard deviation of d2H PDX beetle values associated with different source city types	.	city*	.				30	Highland Springs		30	Highland Springs
Source.City.ave	58	.	Proportion of beetles coming from each source city	.	city*	.				31	Peoria		31	Peoria
Source.City.year	504	.	Proportion of beetles coming from each source city, for each year	.	PDX beetle observation ID	.	year*			32	Columbus		32	Columbus
Time	101	.	Time since arrival for each PDX beetle	.	Subset observation ID*	.				33	Dulles		33	Dulles
TimeX	5	.	Time since arrival for each PDX beetle, for subset of beetles	.	1=time at which p = 0; 2 = time at which p = 1	.				34	Tulsa		34	Tulsa
Tthreshold	2	.	Time "thresholds"		year*					35	Roanoke		35	Roanoke
Time.year	7		Mean time since arrival (days), by year							36	Indianapolis		36	Indianapolis
pherb.temp										37	Oklahoma City		37	Oklahoma City
										38	Glen Burnie		38	Glen Burnie
										39	Cincinnati		39	Cincinnati
										40	Springfield		40	Springfield
										41	St. Louis		41	St. Louis
										42	Louisville		42	Louisville
										43	Norfolk		43	Norfolk
										44	Greensboro		44	Greensboro
										45	Alcoa		45	Alcoa
										46	Raleigh		46	Raleigh
										47	Greer		47	Greer
										48	Nashville		48	Nashville
										49	Charlotte		49	Charlotte
										50	Little Rock		50	Little Rock
										51	Memphis		51	Memphis
										52	Huntsville		52	Huntsville
										53	Atlanta		53	Atlanta
										54	Columbia		54	Columbia
										55	Birmingham		55	Birmingham
										56	Charleston		56	Charleston
										57	Houston		57	Houston
										58	"composite"		58	Boise
													59	Cave Junction, OR
													60	Delta, CO
													61	Denver, CO
													62	DesMoines, IA
													63	Englewood, CO
													64	Louisville, KY
													65	Madison, VA
													66	Orem, UT
													67	Pocatello
													68	Post Falls
													69	Rockford, IL
													70	Salt Lake, UT
													71	Willmington, OH
													72	oregon,multnomah

## Sheet: Voucher months
Probability of coupled to precip d2H in each month (or probability of collection during each month)													0.1179
Sum of mean	Month
Voucher beetle	1	2	3	4	5	6	7	8	9	10	11	12	Max	Mode (mo)	1	2	3	4	5	6	7	8	9	10	11	12	Count	Month	Prob
1	0.06404	0.09994	0.277	0.114	0.005885	0.007701	0.003172	0.01257	0.004126	0.03961	0.2614	0.1105	0.277	3	0	0	3	0	0	0	0	0	0	0	0	0	1	1	0.0210487
2	2.299e-05	0.0001954	0.003988	0.1316	0.1822	0.124	0.07903	0.1213	0.1704	0.1818	0.005276	0.0002414	0.1822	5	0	0	0	0	5	0	0	0	0	0	0	0	1	2	0.025116
3	1.149e-05	0.0001724	0.002713	0.04206	0.0704	0.2115	0.2223	0.2191	0.131	0.09907	0.001448	0.0001839	0.2223	7	0	0	0	0	0	0	7	0	0	0	0	0	1	3	0.076121
4	0.003218	0.01541	0.07456	0.1792	0.1773	0.06872	0.05539	0.06193	0.1371	0.1572	0.05352	0.01641	0.1792	4	0	0	0	4	0	0	0	0	0	0	0	0	1	4	0.127376
5	0.02609	0.07472	0.1876	0.1547	0.1158	0.02054	0.01479	0.01783	0.06254	0.0867	0.1586	0.08011	0.1876	3	0	0	3	0	0	0	0	0	0	0	0	0	1	5	0.122444
6	0.01823	0.05466	0.1657	0.1743	0.1372	0.02918	0.02014	0.02519	0.07832	0.1042	0.1301	0.06264	0.1743	4	0	0	0	4	0	0	0	0	0	0	0	0	1	6	0.104312
7	0.003391	0.007195	0.03879	0.1862	0.144	0.1121	0.06091	0.1203	0.1113	0.1629	0.0399	0.01287	0.1862	4	0	0	0	4	0	0	0	0	0	0	0	0	1	7	0.088974
8	0.01485	0.02607	0.1017	0.2258	0.105	0.07203	0.03369	0.07981	0.07051	0.128	0.1007	0.04177	0.2258	4	0	0	0	4	0	0	0	0	0	0	0	0	1	8	0.0986212
9	0.1089	0.1476	0.2191	0.06222	0.01087	0.005563	0.001828	0.006747	0.005643	0.01557	0.2289	0.1871	0.2289	11	0	0	0	0	0	0	0	0	0	0	11	0	1	9	0.124873
10	0.09256	0.1282	0.2233	0.08566	0.01553	0.009287	0.002701	0.01074	0.008758	0.02446	0.2298	0.169	0.2298	11	0	0	0	0	0	0	0	0	0	0	11	0	1	10	0.118899
11	0.001793	0.003667	0.02479	0.1623	0.1514	0.1263	0.07454	0.1349	0.1249	0.1634	0.02413	0.007827	0.1634	10	0	0	0	0	0	0	0	0	0	10	0	0	1	11	0.0607903
12	0.09978	0.1346	0.2253	0.07739	0.01372	0.007414	0.002621	0.009425	0.007368	0.0203	0.2308	0.1712	0.2308	11	0	0	0	0	0	0	0	0	0	0	11	0	1	12	0.0314262
13	0.07301	0.1083	0.2253	0.1154	0.02526	0.0146	0.004448	0.01588	0.01345	0.03562	0.2196	0.1491	0.2253	3	0	0	3	0	0	0	0	0	0	0	0	0	1
14	0.2331	0.2366	0.147	0.009816	0.000954	0.0006666	6.896e-05	0.0005977	0.0006781	0.001506	0.1498	0.2192	0.2366	2	0	2	0	0	0	0	0	0	0	0	0	0	1
15	0.003621	0.007	0.03824	0.1877	0.1422	0.113	0.06048	0.1228	0.1106	0.1636	0.03794	0.01283	0.1877	4	0	0	0	4	0	0	0	0	0	0	0	0	1
16	0	6.896e-05	0.001023	0.02637	0.05534	0.2245	0.2787	0.2402	0.1105	0.06286	0.0004138	6.896e-05	0.2787	7	0	0	0	0	0	0	7	0	0	0	0	0	1
17	2.299e-05	0.0004023	0.04942	0.2385	0.1673	0.06506	0.0287	0.02867	0.1538	0.2385	0.02901	0.0005862	0.2385	4,10	0	0	0	4	0	0	0	0	0	10	0	0	2
18	0	3.448e-05	0.007092	0.1382	0.194	0.1431	0.08925	0.09095	0.195	0.1385	0.003827	8.046e-05	0.195	9	0	0	0	0	0	0	0	0	9	0	0	0	1
19	0	0	0.0005287	0.04831	0.135	0.2098	0.2079	0.2051	0.144	0.04901	0.0003678	0	0.2098	6	0	0	0	0	0	6	0	0	0	0	0	0	1
20	0	0.0003333	0.03885	0.2295	0.1751	0.07553	0.03404	0.03596	0.1639	0.2245	0.02183	0.0005402	0.2295	4	0	0	0	4	0	0	0	0	0	0	0	0	1
21	0	3.448e-05	0.003299	0.09881	0.1807	0.1752	0.129	0.1266	0.1839	0.101	0.001402	5.747e-05	0.1839	9	0	0	0	0	0	0	0	0	9	0	0	0	1
22	0	1.149e-05	0.007988	0.1453	0.1936	0.1415	0.08373	0.08425	0.1942	0.1453	0.004184	5.747e-05	0.1942	9	0	0	0	0	0	0	0	0	9	0	0	0	1
23	0	2.299e-05	0.008356	0.1458	0.1954	0.1384	0.08755	0.08557	0.1926	0.1419	0.004345	3.448e-05	0.1954	5	0	0	0	0	5	0	0	0	0	0	0	0	1
24	0	5.747e-05	0.00746	0.1393	0.1905	0.1444	0.08958	0.09113	0.1932	0.1406	0.003804	2.299e-05	0.1932	9	0	0	0	0	0	0	0	0	9	0	0	0	1
25	0	8.046e-05	0.01097	0.1613	0.1974	0.128	0.07305	0.07222	0.1905	0.1607	0.00577	0.0001034	0.1974	5	0	0	0	0	5	0	0	0	0	0	0	0	1
26	0	0.002034	0.1002	0.2531	0.134	0.04122	0.01548	0.01479	0.1193	0.253	0.06472	0.002126	0.2531	4	0	0	0	4	0	0	0	0	0	0	0	0	1
27	0	1.149e-05	0.00208	0.0737	0.1524	0.2008	0.1671	0.1677	0.1622	0.07315	0.0008735	1.149e-05	0.2008	6	0	0	0	0	0	6	0	0	0	0	0	0	1
28	0	0	8.046e-05	0.01431	0.05647	0.2087	0.3191	0.3191	0.06719	0.01502	1.149e-05	0	0.3191	7,8	0	0	0	0	0	0	7	8	0	0	0	0	2
29	0.0448	0.1186	0.2046	0.1013	0.08257	0.01264	0.007747	0.006356	0.04078	0.05909	0.2049	0.1166	0.2049	11	0	0	0	0	0	0	0	0	0	0	11	0	1
30	0.001034	0.006011	0.07227	0.1551	0.1595	0.1027	0.07765	0.07077	0.1545	0.1626	0.03141	0.006448	0.1626	10	0	0	0	0	0	0	0	0	0	10	0	0	1
31	0.05263	0.1269	0.1999	0.09113	0.07415	0.01178	0.006322	0.005747	0.03756	0.05347	0.2121	0.1283	0.2121	11	0	0	0	0	0	0	0	0	0	0	11	0	1
32	0.05932	0.02955	0.03906	0.115	0.1179	0.1042	0.07749	0.1146	0.09188	0.09847	0.07303	0.07951	0.1179	5	0	0	0	0	5	0	0	0	0	0	0	0	1
33	0.02909	0.01237	0.01854	0.08989	0.1277	0.1319	0.1162	0.1325	0.1271	0.1275	0.04071	0.04662	0.1325	8	0	0	0	0	0	0	0	8	0	0	0	0	1
34	0.02567	0.01018	0.01419	0.08304	0.13	0.1359	0.1283	0.1322	0.1355	0.1326	0.03433	0.03817	0.1359	6	0	0	0	0	0	6	0	0	0	0	0	0	1
35	0.008724	0.003345	0.004172	0.04669	0.1151	0.1495	0.1871	0.1271	0.1694	0.1599	0.01316	0.01576	0.1871	7	0	0	0	0	0	0	7	0	0	0	0	0	1
36	0.006322	0.00208	0.003552	0.04155	0.1094	0.1493	0.1999	0.1249	0.1751	0.1644	0.01079	0.01271	0.1999	7	0	0	0	0	0	0	7	0	0	0	0	0	1
37	0.1699	0.2361	0.2128	0.05696	0.01551	0.009299	0.003758	0.01251	0.005425	0.006551	0.1437	0.1275	0.2361	2	0	2	0	0	0	0	0	0	0	0	0	0	1
38	0.1097	0.07538	0.08853	0.1283	0.08032	0.05978	0.03593	0.07551	0.04827	0.05284	0.1202	0.1252	0.1283	4	0	0	0	4	0	0	0	0	0	0	0	0	1
39	0.03667	0.01695	0.02422	0.09928	0.1272	0.1243	0.1035	0.1271	0.1154	0.1188	0.04985	0.05673	0.1272	5	0	0	0	0	5	0	0	0	0	0	0	0	1
40	0.03741	0.01701	0.02338	0.09809	0.1261	0.1244	0.104	0.128	0.1173	0.1187	0.04981	0.05578	0.128	8	0	0	0	0	0	0	0	8	0	0	0	0	1
41	0.02717	0.01168	0.0158	0.08238	0.1279	0.1335	0.1254	0.1322	0.1312	0.1344	0.03633	0.04199	0.1344	10	0	0	0	0	0	0	0	0	0	10	0	0	1
42	0.1477	0.1303	0.1399	0.1038	0.04918	0.03126	0.01503	0.0415	0.02245	0.02616	0.1463	0.1465	0.1477	1	1	0	0	0	0	0	0	0	0	0	0	0	1
43	0.01306	0.004609	0.007253	0.05747	0.1226	0.1467	0.1658	0.1316	0.1584	0.1518	0.0183	0.02237	0.1658	7	0	0	0	0	0	0	7	0	0	0	0	0	1
44	0.009241	0.003161	0.004873	0.04761	0.117	0.1505	0.1847	0.1264	0.1669	0.1585	0.0144	0.01668	0.1847	7	0	0	0	0	0	0	7	0	0	0	0	0	1
45	0.1666	0.3017	0.2453	0.03413	0.006942	0.003207	0.001218	0.004873	0.002184	0.002517	0.1245	0.1068	0.3017	2	0	2	0	0	0	0	0	0	0	0	0	0	1
46	0.08494	0.05209	0.06629	0.1239	0.09931	0.08101	0.05425	0.09279	0.06668	0.07319	0.09974	0.1058	0.1239	4	0	0	0	4	0	0	0	0	0	0	0	0	1
47	0.01261	0.004644	0.006735	0.05723	0.1219	0.1465	0.1678	0.1321	0.1582	0.1521	0.01787	0.02225	0.1678	7	0	0	0	0	0	0	7	0	0	0	0	0	1
48	0.1208	0.08551	0.1009	0.1225	0.07205	0.05195	0.02965	0.06492	0.03914	0.04625	0.1311	0.1353	0.1353	12	0	0	0	0	0	0	0	0	0	0	0	12	1
49	0.06611	0.03763	0.04779	0.1201	0.1138	0.09816	0.06876	0.1042	0.08317	0.09062	0.08188	0.08785	0.1201	4	0	0	0	4	0	0	0	0	0	0	0	0	1
50	0.08165	0.04885	0.06238	0.123	0.1033	0.0844	0.05554	0.09634	0.06974	0.0771	0.09453	0.1032	0.123	4	0	0	0	4	0	0	0	0	0	0	0	0	1
51	0	0	0.0124	0.1921	0.1743	0.1242	0.07128	0.1115	0.1906	0.1216	0.001988	0	0.1921	4	0	0	0	4	0	0	0	0	0	0	0	0	1
52	0	0	0.02236	0.2055	0.1595	0.09742	0.05092	0.09005	0.2081	0.1625	0.003632	3.448e-05	0.2081	9	0	0	0	0	0	0	0	0	9	0	0	0	1
53	0	0	0.004103	0.1528	0.1843	0.165	0.1158	0.1548	0.1517	0.07084	0.0006207	0	0.1843	5	0	0	0	0	5	0	0	0	0	0	0	0	1
54	0	1.149e-05	0.0273	0.2119	0.1524	0.09039	0.04411	0.08097	0.2078	0.1799	0.005253	1.149e-05	0.2119	4	0	0	0	4	0	0	0	0	0	0	0	0	1
55	0	0	0.01095	0.1864	0.1769	0.1291	0.075	0.1162	0.1862	0.1176	0.00169	2.299e-05	0.1864	4	0	0	0	4	0	0	0	0	0	0	0	0	1
56	0	0	0.004437	0.153	0.1845	0.1632	0.113	0.1574	0.1529	0.07085	0.0007011	0	0.1845	5	0	0	0	0	5	0	0	0	0	0	0	0	1
57	0	0	0.002391	0.1316	0.1829	0.183	0.1434	0.1739	0.1315	0.05099	0.0002873	0	0.183	6	0	0	0	0	0	6	0	0	0	0	0	0	1
58	0	5.747e-05	0.08792	0.2002	0.1066	0.04853	0.01798	0.04067	0.1989	0.2759	0.02319	9.195e-05	0.2759	10	0	0	0	0	0	0	0	0	0	10	0	0	1
59	0	0.0001609	0.2296	0.1425	0.05594	0.02015	0.006103	0.01662	0.1435	0.3022	0.08239	0.0008505	0.3022	10	0	0	0	0	0	0	0	0	0	10	0	0	1
60	0	0	0.01742	0.2009	0.1672	0.1087	0.05776	0.09692	0.2011	0.1472	0.002736	2.299e-05	0.2011	9	0	0	0	0	0	0	0	0	9	0	0	0	1
61	0	0	0.0112	0.1532	0.1761	0.1454	0.1147	0.1465	0.1597	0.0917	0.001517	0	0.1761	5	0	0	0	0	5	0	0	0	0	0	0	0	1
62	0	0.0004253	0.2628	0.1408	0.06668	0.01676	0.008632	0.01805	0.1184	0.249	0.1166	0.001931	0.2628	3	0	0	3	0	0	0	0	0	0	0	0	0	1
63	0	1.149e-05	0.03236	0.1885	0.166	0.09895	0.06777	0.09765	0.1885	0.1537	0.006551	5.747e-05	0.1885	4,9	0	0	0	4	0	0	0	0	9	0	0	0	2
64	0	0	0.000954	0.06758	0.1305	0.225	0.2483	0.2265	0.077	0.0239	0.0002184	0	0.2483	7	0	0	0	0	0	0	7	0	0	0	0	0	1
65	0	1.149e-05	0.04319	0.196	0.1627	0.08207	0.05532	0.08339	0.1914	0.1758	0.01006	2.299e-05	0.196	4	0	0	0	4	0	0	0	0	0	0	0	0	1
66	0	0.0001609	0.1828	0.1683	0.09197	0.02798	0.01502	0.02894	0.1575	0.2605	0.06608	0.0008276	0.2605	10	0	0	0	0	0	0	0	0	0	10	0	0	1
67	0	2.299e-05	0.03958	0.1922	0.1637	0.08838	0.05819	0.08716	0.1921	0.1703	0.008333	6.896e-05	0.1922	4	0	0	0	4	0	0	0	0	0	0	0	0	1
68	0	0.0001034	0.1339	0.1868	0.1102	0.04027	0.02147	0.03954	0.1752	0.249	0.04298	0.0005287	0.249	10	0	0	0	0	0	0	0	0	0	10	0	0	1
69	0	0	0.0421	0.1932	0.163	0.08595	0.05475	0.08526	0.1903	0.1763	0.009046	5.747e-05	0.1932	4	0	0	0	4	0	0	0	0	0	0	0	0	1
70	0	0	0.003942	0.1076	0.1594	0.1935	0.1776	0.19	0.1184	0.04909	0.0003793	1.149e-05	0.1935	6	0	0	0	0	0	6	0	0	0	0	0	0	1
71	0	3.448e-05	0.01262	0.1282	0.1657	0.1703	0.17	0.1691	0.1196	0.05907	0.005356	4.598e-05	0.1703	6	0	0	0	0	0	6	0	0	0	0	0	0	1
72	0	0	0.01337	0.1296	0.1639	0.1692	0.167	0.1699	0.1207	0.06091	0.005483	5.747e-05	0.1699	8	0	0	0	0	0	0	0	8	0	0	0	0	1
73	0	5.747e-05	0.03715	0.1672	0.1675	0.1104	0.1099	0.1094	0.164	0.1152	0.01888	0.0001954	0.1675	5	0	0	0	0	5	0	0	0	0	0	0	0	1
74	0	0	0.004092	0.08648	0.1388	0.2205	0.221	0.2224	0.07635	0.02867	0.001655	1.149e-05	0.2224	8	0	0	0	0	0	0	0	8	0	0	0	0	1
75	2.299e-05	0.0001724	0.08232	0.1734	0.1434	0.0685	0.06661	0.06723	0.1788	0.1718	0.04725	0.0005172	0.1788	9	0	0	0	0	0	0	0	0	9	0	0	0	1
76	0	0	0.001115	0.05171	0.1057	0.2633	0.2595	0.2632	0.04341	0.01168	0.0004253	1.149e-05	0.2633	6	0	0	0	0	0	6	0	0	0	0	0	0	1
77	0	1.149e-05	0.02999	0.1611	0.1683	0.1235	0.1254	0.1212	0.1552	0.1018	0.01346	6.896e-05	0.1683	5	0	0	0	0	5	0	0	0	0	0	0	0	1
78	0	4.598e-05	0.02467	0.1563	0.1691	0.1339	0.1323	0.1318	0.1492	0.09134	0.01124	9.195e-05	0.1691	5	0	0	0	0	5	0	0	0	0	0	0	0	1
79	0	0	0.000931	0.04712	0.09823	0.2682	0.2668	0.2705	0.03783	0.01005	0.0002988	0	0.2705	8	0	0	0	0	0	0	0	8	0	0	0	0	1
80	0	0	0.0006207	0.03601	0.08361	0.282	0.2793	0.2817	0.02991	0.006655	0.0002529	0	0.282	6	0	0	0	0	0	6	0	0	0	0	0	0	1
81	2.299e-05	6.896e-05	0.03996	0.157	0.1639	0.1332	0.1224	0.1217	0.1473	0.08586	0.02832	0.0001839	0.1639	5	0	0	0	0	5	0	0	0	0	0	0	0	1
82	3.448e-05	0.0004598	0.1291	0.1516	0.1105	0.05309	0.04652	0.04631	0.1716	0.1788	0.1096	0.002287	0.1788	10	0	0	0	0	0	0	0	0	0	10	0	0	1
83	0	0	0.01674	0.1296	0.1642	0.1738	0.1716	0.1746	0.1106	0.04714	0.01167	5.747e-05	0.1746	8	0	0	0	0	0	0	0	8	0	0	0	0	1
84	0	0	0.04423	0.1606	0.1641	0.1202	0.1125	0.1131	0.1539	0.09649	0.0347	0.0001379	0.1641	5	0	0	0	0	5	0	0	0	0	0	0	0	1
85	0	0	0.006954	0.09433	0.1424	0.2147	0.2183	0.2214	0.07392	0.02303	0.004919	2.299e-05	0.2214	8	0	0	0	0	0	0	0	8	0	0	0	0	1
86	0.0004942	0.001391	0.1786	0.1281	0.08264	0.0345	0.02829	0.02898	0.1513	0.2016	0.1579	0.006276	0.2016	10	0	0	0	0	0	0	0	0	0	10	0	0	1
87	0.0003103	0.0007471	0.1491	0.1421	0.1001	0.04562	0.0393	0.03916	0.1652	0.1878	0.1277	0.002896	0.1878	10	0	0	0	0	0	0	0	0	0	10	0	0	1
88	0.04868	0.1109	0.2087	0.01661	0.006574	0.001207	0.001	0.000931	0.02524	0.09224	0.2528	0.2351	0.2528	11	0	0	0	0	0	0	0	0	0	0	11	0	1
89	0	4.598e-05	0.05208	0.1671	0.1601	0.1136	0.103	0.1036	0.1588	0.1034	0.03793	0.0003448	0.1671	4	0	0	0	4	0	0	0	0	0	0	0	0	1
90	4.598e-05	0.0002988	0.1032	0.1589	0.1281	0.07048	0.06191	0.06247	0.1708	0.1584	0.08391	0.001483	0.1708	9	0	0	0	0	0	0	0	0	9	0	0	0	1
91	0.001069	0.009034	0.2777	0.05997	0.0423	0.01153	0.007241	0.009482	0.09776	0.1624	0.2939	0.02753	0.2939	11	0	0	0	0	0	0	0	0	0	0	11	0	1
92	0	0.0001034	0.08754	0.1579	0.146	0.09669	0.07635	0.08748	0.1649	0.1493	0.03333	0.0003563	0.1649	9	0	0	0	0	0	0	0	0	9	0	0	0	1
93	0.0002184	0.001919	0.2294	0.1034	0.07894	0.0305	0.02017	0.02483	0.1422	0.1971	0.1657	0.005609	0.2294	3	0	0	3	0	0	0	0	0	0	0	0	0	1
94	5.747e-05	0.001218	0.2085	0.1186	0.09328	0.03734	0.02471	0.02988	0.1538	0.1964	0.1323	0.003942	0.2085	3	0	0	3	0	0	0	0	0	0	0	0	0	1
95	0	3.448e-05	0.05577	0.158	0.159	0.1251	0.1058	0.1154	0.1491	0.1145	0.01701	0.0002644	0.159	5	0	0	0	0	5	0	0	0	0	0	0	0	1
96	0	9.195e-05	0.1139	0.1538	0.1382	0.07751	0.06018	0.06894	0.1708	0.1664	0.04944	0.0007931	0.1708	9	0	0	0	0	0	0	0	0	9	0	0	0	1
97	0	5.747e-05	0.05768	0.1602	0.1589	0.1186	0.1005	0.1124	0.151	0.1218	0.01876	0.0001839	0.1602	4	0	0	0	4	0	0	0	0	0	0	0	0	1
98	0	0.0001149	0.1025	0.1584	0.1413	0.08287	0.06531	0.07539	0.1694	0.1627	0.04152	0.0004942	0.1694	9	0	0	0	0	0	0	0	0	9	0	0	0	1
99	3.448e-05	0.0005977	0.1645	0.1384	0.1115	0.05154	0.03832	0.04377	0.1684	0.1932	0.08785	0.002011	0.1932	10	0	0	0	0	0	0	0	0	0	10	0	0	1
100	9.195e-05	0.001161	0.2125	0.1155	0.08893	0.0337	0.02375	0.02827	0.1522	0.1998	0.1398	0.004368	0.2125	3	0	0	3	0	0	0	0	0	0	0	0	0	1
	0.0210487	0.025116	0.076121	0.127376	0.122444	0.104312	0.088974	0.0986212	0.124873	0.118899	0.0607903	0.0314262

## Sheet: Voucher vs precip
																		1	2	3	4	5	6	7	8	9	10	11	12
		Voucher beetle		mean	sd	MC_error	val2.5pc	median	val97.5pc	start	sample	Month (mode)	low	high	dherb	mean	All	Jan	Feb	Mar	Apr	May	Jun	Jul	Aug	Sep	Oct	Nov	Dec
		1	herb.precip[1]	-113.6	11.97	0.1204	-130.3	-115	-82.69	5000	15003	3	16.7	30.91	-158.369	-113.6	-158.369	#N/A	#N/A	-158.369	#N/A	#N/A	#N/A	#N/A	#N/A	#N/A	#N/A	#N/A	#N/A
		2	herb.precip[2]	-87.04	8.015	0.07284	-101.8	-86.03	-74.64	5000	15003	5	14.76	12.4	-137.713	-87.04	-137.713	#N/A	#N/A	#N/A	#N/A	-137.713	#N/A	#N/A	#N/A	#N/A	#N/A	#N/A	#N/A
		3	herb.precip[3]	-81.36	8.516	0.08459	-99.53	-80.21	-67.35	5000	15003	7	18.17	14.01	-121.459	-81.36	-121.459	#N/A	#N/A	#N/A	#N/A	#N/A	#N/A	-121.459	#N/A	#N/A	#N/A	#N/A	#N/A
		4	herb.precip[4]	-92.52	13.03	0.1183	-122.5	-90.95	-70.81	5000	15003	4	29.98	21.71	-142.757	-92.52	-142.757	#N/A	#N/A	#N/A	-142.757	#N/A	#N/A	#N/A	#N/A	#N/A	#N/A	#N/A	#N/A
		5	herb.precip[5]	-104	15.27	0.13	-130.6	-105.3	-75.68	5000	15003	3	26.6	28.32	-153.06	-104	-153.06	#N/A	#N/A	-153.06	#N/A	#N/A	#N/A	#N/A	#N/A	#N/A	#N/A	#N/A	#N/A
		6	herb.precip[6]	-101.4	15.19	0.1569	-129.2	-99.28	-74.42	5000	15003	4	27.8	26.98	-150.846	-101.4	-150.846	#N/A	#N/A	#N/A	-150.846	#N/A	#N/A	#N/A	#N/A	#N/A	#N/A	#N/A	#N/A
		7	herb.precip[7]	-83.8	10.22	0.1003	-111.3	-80.55	-71.29	5000	15003	4	27.5	12.51	-135.748	-83.8	-135.748	#N/A	#N/A	#N/A	-135.748	#N/A	#N/A	#N/A	#N/A	#N/A	#N/A	#N/A	#N/A
		8	herb.precip[8]	-90.23	13.52	0.1326	-116.7	-86.83	-72.6	5000	15003	4	26.47	17.63	-141.211	-90.23	-141.211	#N/A	#N/A	#N/A	-141.211	#N/A	#N/A	#N/A	#N/A	#N/A	#N/A	#N/A	#N/A
		9	herb.precip[9]	-108.3	9.685	0.1033	-121	-109.4	-79.59	5000	15003	11	12.7	28.71	-154.547	-108.3	-154.547	#N/A	#N/A	#N/A	#N/A	#N/A	#N/A	#N/A	#N/A	#N/A	#N/A	-154.547	#N/A
		10	herb.precip[10]	-106.9	10.68	0.1175	-120.6	-108.5	-78.11	5000	15003	11	13.7	28.79	-152.695	-106.9	-152.695	#N/A	#N/A	#N/A	#N/A	#N/A	#N/A	#N/A	#N/A	#N/A	#N/A	-152.695	#N/A
		11	herb.precip[11]	-82.13	8.732	0.08489	-108.4	-79.82	-70.97	5000	15003	10	26.27	11.16	-133.547	-82.13	-133.547	#N/A	#N/A	#N/A	#N/A	#N/A	#N/A	#N/A	#N/A	#N/A	-133.547	#N/A	#N/A
		12	herb.precip[12]	-107.3	10.5	0.1181	-120.8	-108.8	-78.38	5000	15003	11	13.5	28.92	-153.381	-107.3	-153.381	#N/A	#N/A	#N/A	#N/A	#N/A	#N/A	#N/A	#N/A	#N/A	#N/A	-153.381	#N/A
		13	herb.precip[13]	-104.8	11.86	0.1225	-120.2	-107.7	-76.82	5000	15003	3	15.4	27.98	-150.696	-104.8	-150.696	#N/A	#N/A	-150.696	#N/A	#N/A	#N/A	#N/A	#N/A	#N/A	#N/A	#N/A	#N/A									Voucher vs precip'!$O$3:$O$102
		14	herb.precip[14]	-113	6.05	0.07426	-122	-114	-103	5000	15003	2	9	10	-164.848	-113	-164.848	#N/A	-164.848	#N/A	#N/A	#N/A	#N/A	#N/A	#N/A	#N/A	#N/A	#N/A	#N/A									'Voucher vs precip'!$N$3:$N$102
		15	herb.precip[15]	-83.69	10.01	0.09688	-110.8	-80.52	-71.37	5000	15003	4	27.11	12.32	-135.665	-83.69	-135.665	#N/A	#N/A	#N/A	-135.665	#N/A	#N/A	#N/A	#N/A	#N/A	#N/A	#N/A	#N/A
		16	herb.precip[16]	-78.59	7.925	0.07838	-96.17	-77.75	-65.04	5000	15003	7	17.58	13.55	-111.469	-78.59	-111.469	#N/A	#N/A	#N/A	#N/A	#N/A	#N/A	-111.469	#N/A	#N/A	#N/A	#N/A	#N/A
		17	herb.precip[17]	-89.85	9.518	0.08424	-114.4	-91.26	-71.73	5000	15003	4,10	24.55	18.12	-141.254	-89.85	-141.254	#N/A	#N/A	#N/A	#N/A	-141.254	#N/A	#N/A	#N/A	#N/A	-141.254	#N/A	#N/A										ppt	beetle
		18	herb.precip[18]	-83.91	8.253	0.0738	-95.65	-84.37	-70.21	5000	15003	9	11.74	13.7	-132.552	-83.91	-132.552	#N/A	#N/A	#N/A	#N/A	#N/A	#N/A	#N/A	#N/A	-132.552	#N/A	#N/A	#N/A										-20	-67.9
		19	herb.precip[19]	-78.66	7.259	0.07606	-94.19	-76.75	-69.47	5000	15003	6	15.53	9.19	-122.967	-78.66	-122.967	#N/A	#N/A	#N/A	#N/A	#N/A	-122.967	#N/A	#N/A	#N/A	#N/A	#N/A	#N/A										-40	-87.9
		20	herb.precip[20]	-88.68	9.235	0.08368	-113.6	-89.83	-71.4	5000	15003	4	24.92	17.28	-140.06	-88.68	-140.06	#N/A	#N/A	#N/A	-140.06	#N/A	#N/A	#N/A	#N/A	#N/A	#N/A	#N/A	#N/A										-60	-107.9
		21	herb.precip[21]	-81.84	7.987	0.07479	-95.01	-82.97	-69.91	5000	15003	9	13.17	11.93	-129.141	-81.84	-129.141	#N/A	#N/A	#N/A	#N/A	#N/A	#N/A	#N/A	#N/A	-129.141	#N/A	#N/A	#N/A										-80	-127.9
		22	herb.precip[22]	-84.17	8.137	0.06719	-95.67	-84.48	-70.36	5000	15003	9	11.5	13.81	-133.075	-84.17	-133.075	#N/A	#N/A	#N/A	#N/A	#N/A	#N/A	#N/A	#N/A	-133.075	#N/A	#N/A	#N/A										-100	-147.9
		23	herb.precip[23]	-84.16	8.387	0.07921	-95.9	-84.44	-70.24	5000	15003	5	11.74	13.92	-133.062	-84.16	-133.062	#N/A	#N/A	#N/A	#N/A	-133.062	#N/A	#N/A	#N/A	#N/A	#N/A	#N/A	#N/A										-120	-167.9
		24	herb.precip[24]	-83.99	8.275	0.07637	-95.73	-84.39	-70.17	5000	15003	9	11.74	13.82	-132.725	-83.99	-132.725	#N/A	#N/A	#N/A	#N/A	#N/A	#N/A	#N/A	#N/A	-132.725	#N/A	#N/A	#N/A										-140	-187.9
		25	herb.precip[25]	-84.93	8.452	0.08204	-96.31	-84.82	-70.39	5000	15003	5	11.38	14.54	-134.363	-84.93	-134.363	#N/A	#N/A	#N/A	#N/A	-134.363	#N/A	#N/A	#N/A	#N/A	#N/A	#N/A	#N/A
		26	herb.precip[26]	-93.01	11.02	0.09782	-115.8	-92.35	-73.16	5000	15003	4	22.79	19.85	-145.047	-93.01	-145.047	#N/A	#N/A	#N/A	-145.047	#N/A	#N/A	#N/A	#N/A	#N/A	#N/A	#N/A	#N/A
		27	herb.precip[27]	-80.57	8.085	0.07525	-95.04	-79.08	-69.16	5000	15003	6	14.47	11.41	-126.139	-80.57	-126.139	#N/A	#N/A	#N/A	#N/A	#N/A	-126.139	#N/A	#N/A	#N/A	#N/A	#N/A	#N/A
		28	herb.precip[28]	-75.35	5.809	0.06904	-91.08	-73.44	-68.54	5000	15003	7,8	15.73	6.81	-113.216	-75.35	-113.216	#N/A	#N/A	#N/A	#N/A	#N/A	#N/A	#N/A	-113.216	-113.216	#N/A	#N/A	#N/A
		29	herb.precip[29]	-103.8	15.08	0.1481	-129.8	-105	-74.4	5000	15003	11	26	29.4	-153.154	-103.8	-153.154	#N/A	#N/A	#N/A	#N/A	#N/A	#N/A	#N/A	#N/A	#N/A	#N/A	-153.154	#N/A
		30	herb.precip[30]	-85.15	11.89	0.1087	-112.3	-84.83	-63.86	5000	15003	10	27.15	21.29	-133.804	-85.15	-133.804	#N/A	#N/A	#N/A	#N/A	#N/A	#N/A	#N/A	#N/A	#N/A	-133.804	#N/A	#N/A
		31	herb.precip[31]	-104.6	15.19	0.1489	-130.7	-106	-74.76	5000	15003	11	26.1	29.84	-154.225	-104.6	-154.225	#N/A	#N/A	#N/A	#N/A	#N/A	#N/A	#N/A	#N/A	#N/A	#N/A	-154.225	#N/A
		32	herb.precip[32]	-80.35	8.879	0.08096	-97.86	-77.05	-68.44	5000	15003	5	17.51	11.91	-128.047	-80.35	-128.047	#N/A	#N/A	#N/A	#N/A	-128.047	#N/A	#N/A	#N/A	#N/A	#N/A	#N/A	#N/A
		33	herb.precip[33]	-77.42	7.536	0.07741	-95.79	-75.17	-67.88	5000	15003	8	18.37	9.54	-122.83	-77.42	-122.83	#N/A	#N/A	#N/A	#N/A	#N/A	#N/A	#N/A	-122.83	#N/A	#N/A	#N/A	#N/A
		34	herb.precip[34]	-76.82	7.192	0.07415	-94.94	-74.81	-67.8	5000	15003	6	18.12	9.02	-121.508	-76.82	-121.508	#N/A	#N/A	#N/A	#N/A	#N/A	-121.508	#N/A	#N/A	#N/A	#N/A	#N/A	#N/A
		35	herb.precip[35]	-74.67	5.519	0.06068	-91.55	-73.66	-67.31	5000	15003	7	16.88	7.36	-113.895	-74.67	-113.895	#N/A	#N/A	#N/A	#N/A	#N/A	#N/A	-113.895	#N/A	#N/A	#N/A	#N/A	#N/A
		36	herb.precip[36]	-74.34	5.208	0.05406	-90.37	-73.44	-67.28	5000	15003	7	16.03	7.06	-112.331	-74.34	-112.331	#N/A	#N/A	#N/A	#N/A	#N/A	#N/A	-112.331	#N/A	#N/A	#N/A	#N/A	#N/A
		37	herb.precip[37]	-92.72	5.992	0.07073	-100.9	-93.62	-74.78	5000	15003	2	8.18	17.94	-149.953	-92.72	-149.953	#N/A	-149.953	#N/A	#N/A	#N/A	#N/A	#N/A	#N/A	#N/A	#N/A	#N/A	#N/A
		38	herb.precip[38]	-85.22	9.295	0.09036	-99.5	-87.56	-69.28	5000	15003	4	14.28	15.94	-134.797	-85.22	-134.797	#N/A	#N/A	#N/A	-134.797	#N/A	#N/A	#N/A	#N/A	#N/A	#N/A	#N/A	#N/A
		39	herb.precip[39]	-78.22	7.958	0.0783	-96.34	-75.63	-67.97	5000	15003	5	18.12	10.25	-124.621	-78.22	-124.621	#N/A	#N/A	#N/A	#N/A	-124.621	#N/A	#N/A	#N/A	#N/A	#N/A	#N/A	#N/A
		40	herb.precip[40]	-78.22	7.992	0.08056	-96.43	-75.6	-67.96	5000	15003	8	18.21	10.26	-124.482	-78.22	-124.482	#N/A	#N/A	#N/A	#N/A	#N/A	#N/A	#N/A	-124.482	#N/A	#N/A	#N/A	#N/A
		41	herb.precip[41]	-77.06	7.372	0.08121	-95.53	-74.93	-67.81	5000	15003	10	18.47	9.25	-121.874	-77.06	-121.874	#N/A	#N/A	#N/A	#N/A	#N/A	#N/A	#N/A	#N/A	#N/A	-121.874	#N/A	#N/A
		42	herb.precip[42]	-88.93	8.234	0.0928	-100.2	-91.09	-71.05	5000	15003	1	11.27	17.88	-140.429	-88.93	-140.429	-140.429	#N/A	#N/A	#N/A	#N/A	#N/A	#N/A	#N/A	#N/A	#N/A	#N/A	#N/A
		43	herb.precip[43]	-75.23	5.982	0.06804	-92.55	-74.04	-67.29	5000	15003	7	17.32	7.94	-116.924	-75.23	-116.924	#N/A	#N/A	#N/A	#N/A	#N/A	#N/A	-116.924	#N/A	#N/A	#N/A	#N/A	#N/A
		44	herb.precip[44]	-74.68	5.526	0.06375	-91.34	-73.7	-67.25	5000	15003	7	16.66	7.43	-114.396	-74.68	-114.396	#N/A	#N/A	#N/A	#N/A	#N/A	#N/A	-114.396	#N/A	#N/A	#N/A	#N/A	#N/A
		45	herb.precip[45]	-94	5.027	0.06758	-101.1	-94.74	-81.44	5000	15003	2	7.1	12.56	-156.664	-94	-156.664	#N/A	-156.664	#N/A	#N/A	#N/A	#N/A	#N/A	#N/A	#N/A	#N/A	#N/A	#N/A
		46	herb.precip[46]	-83.05	9.43	0.08477	-99.11	-82.79	-68.7	5000	15003	4	16.06	14.35	-131.781	-83.05	-131.781	#N/A	#N/A	#N/A	-131.781	#N/A	#N/A	#N/A	#N/A	#N/A	#N/A	#N/A	#N/A
		47	herb.precip[47]	-75.25	6.04	0.06328	-92.71	-74.02	-67.45	5000	15003	7	17.46	7.8	-116.492	-75.25	-116.492	#N/A	#N/A	#N/A	#N/A	#N/A	#N/A	-116.492	#N/A	#N/A	#N/A	#N/A	#N/A
		48	herb.precip[48]	-86.28	9.07	0.09863	-99.72	-89.12	-69.77	5000	15003	12	13.44	16.51	-136.226	-86.28	-136.226	#N/A	#N/A	#N/A	#N/A	#N/A	#N/A	#N/A	#N/A	#N/A	#N/A	#N/A	-136.226
		49	herb.precip[49]	-81.2	9.134	0.09159	-98.25	-77.96	-68.46	5000	15003	4	17.05	12.74	-129.315	-81.2	-129.315	#N/A	#N/A	#N/A	-129.315	#N/A	#N/A	#N/A	#N/A	#N/A	#N/A	#N/A	#N/A
		50	herb.precip[50]	-82.77	9.296	0.08824	-98.76	-82.01	-68.84	5000	15003	4	15.99	13.93	-131.273	-82.77	-131.273	#N/A	#N/A	#N/A	-131.273	#N/A	#N/A	#N/A	#N/A	#N/A	#N/A	#N/A	#N/A
		51	herb.precip[51]	-48.48	7.606	0.07298	-60.47	-51.41	-35.85	5000	15003	4	11.99	12.63	-98.2208	-48.48	-98.2208	#N/A	#N/A	#N/A	-98.2208	#N/A	#N/A	#N/A	#N/A	#N/A	#N/A	#N/A	#N/A
		52	herb.precip[52]	-50.12	8.165	0.07754	-74.49	-51.75	-36	5000	15003	9	24.37	14.12	-100.849	-50.12	-100.849	#N/A	#N/A	#N/A	#N/A	#N/A	#N/A	#N/A	#N/A	-100.849	#N/A	#N/A	#N/A
		53	herb.precip[53]	-46.09	7.176	0.0653	-60.24	-45.84	-35.71	5000	15003	5	14.15	10.38	-93.6605	-46.09	-93.6605	#N/A	#N/A	#N/A	#N/A	-93.6605	#N/A	#N/A	#N/A	#N/A	#N/A	#N/A	#N/A
		54	herb.precip[54]	-50.6	8.217	0.07365	-74.75	-51.81	-36.07	5000	15003	4	24.15	14.53	-101.908	-50.6	-101.908	#N/A	#N/A	#N/A	-101.908	#N/A	#N/A	#N/A	#N/A	#N/A	#N/A	#N/A	#N/A
		55	herb.precip[55]	-48.31	7.728	0.06964	-60.49	-51.22	-35.83	5000	15003	4	12.18	12.48	-97.8139	-48.31	-97.8139	#N/A	#N/A	#N/A	-97.8139	#N/A	#N/A	#N/A	#N/A	#N/A	#N/A	#N/A	#N/A
		56	herb.precip[56]	-46.1	7.158	0.06764	-60.22	-45.86	-35.71	5000	15003	5	14.12	10.39	-93.8312	-46.1	-93.8312	#N/A	#N/A	#N/A	#N/A	-93.8312	#N/A	#N/A	#N/A	#N/A	#N/A	#N/A	#N/A
		57	herb.precip[57]	-45.05	6.84	0.06649	-60.07	-45.13	-35.65	5000	15003	6	15.02	9.4	-91.4412	-45.05	-91.4412	#N/A	#N/A	#N/A	#N/A	#N/A	-91.4412	#N/A	#N/A	#N/A	#N/A	#N/A	#N/A
		58	herb.precip[58]	-55.17	10	0.08954	-75.73	-52.23	-39.64	5000	15003	10	20.56	15.53	-107.641	-55.17	-107.641	#N/A	#N/A	#N/A	#N/A	#N/A	#N/A	#N/A	#N/A	#N/A	-107.641	#N/A	#N/A
		59	herb.precip[59]	-61.36	11.94	0.1228	-83.24	-59.87	-40.58	5000	15003	10	21.88	20.78	-113.341	-61.36	-113.341	#N/A	#N/A	#N/A	#N/A	#N/A	#N/A	#N/A	#N/A	#N/A	-113.341	#N/A	#N/A
		60	herb.precip[60]	-49.38	7.907	0.0754	-60.69	-51.65	-35.94	5000	15003	9	11.31	13.44	-99.9048	-49.38	-99.9048	#N/A	#N/A	#N/A	#N/A	#N/A	#N/A	#N/A	#N/A	-99.9048	#N/A	#N/A	#N/A
		61	herb.precip[61]	-43.61	7.091	0.05863	-55.35	-44.06	-33.76	5000	15003	5	11.74	9.85	-91.259	-43.61	-91.259	#N/A	#N/A	#N/A	#N/A	-91.259	#N/A	#N/A	#N/A	#N/A	#N/A	#N/A	#N/A
		62	herb.precip[62]	-57.92	11.19	0.1231	-76.29	-55.04	-37.04	5000	15003	3	18.37	20.88	-109.687	-57.92	-109.687	#N/A	#N/A	-109.687	#N/A	#N/A	#N/A	#N/A	#N/A	#N/A	#N/A	#N/A	#N/A
		63	herb.precip[63]	-46.41	8.027	0.0753	-68.01	-47.92	-33.91	5000	15003	4,9	21.6	12.5	-96.4226	-46.41	-96.4226	#N/A	#N/A	#N/A	-96.4226	#N/A	#N/A	#N/A	#N/A	-96.4226	#N/A	#N/A	#N/A
		64	herb.precip[64]	-39.34	5.665	0.06108	-54.44	-37.05	-33.6	5000	15003	7	15.1	5.74	-80.5133	-39.34	-80.5133	#N/A	#N/A	#N/A	#N/A	#N/A	#N/A	-80.5133	#N/A	#N/A	#N/A	#N/A	#N/A
		65	herb.precip[65]	-47.5	8.205	0.07369	-68.17	-48.13	-33.98	5000	15003	4	20.67	13.52	-98.0206	-47.5	-98.0206	#N/A	#N/A	#N/A	-98.0206	#N/A	#N/A	#N/A	#N/A	#N/A	#N/A	#N/A	#N/A
		66	herb.precip[66]	-54.38	10.51	0.1031	-76.11	-54.42	-36.72	5000	15003	10	21.73	17.66	-106.648	-54.38	-106.648	#N/A	#N/A	#N/A	#N/A	#N/A	#N/A	#N/A	#N/A	#N/A	-106.648	#N/A	#N/A
		67	herb.precip[67]	-47	8.079	0.07258	-68.07	-48.03	-33.97	5000	15003	4	21.07	13.03	-97.5598	-47	-97.5598	#N/A	#N/A	#N/A	-97.5598	#N/A	#N/A	#N/A	#N/A	#N/A	#N/A	#N/A	#N/A
		68	herb.precip[68]	-52.24	9.971	0.09418	-75.94	-49.09	-36.55	5000	15003	10	23.7	15.69	-104.486	-52.24	-104.486	#N/A	#N/A	#N/A	#N/A	#N/A	#N/A	#N/A	#N/A	#N/A	-104.486	#N/A	#N/A
		69	herb.precip[69]	-47.14	8.105	0.06995	-68.09	-48.06	-33.97	5000	15003	4	20.95	13.17	-97.8794	-47.14	-97.8794	#N/A	#N/A	#N/A	-97.8794	#N/A	#N/A	#N/A	#N/A	#N/A	#N/A	#N/A	#N/A
		70	herb.precip[70]	-41.23	6.478	0.06156	-55.04	-37.34	-33.66	5000	15003	6	13.81	7.57	-86.1223	-41.23	-86.1223	#N/A	#N/A	#N/A	#N/A	#N/A	-86.1223	#N/A	#N/A	#N/A	#N/A	#N/A	#N/A
		71	herb.precip[71]	-34.68	6.68	0.06797	-47.52	-29.86	-28.38	5000	15003	6	12.84	6.3	-79.9986	-34.68	-79.9986	#N/A	#N/A	#N/A	#N/A	#N/A	-79.9986	#N/A	#N/A	#N/A	#N/A	#N/A	#N/A
		72	herb.precip[72]	-34.7	6.664	0.06383	-47.54	-29.98	-28.38	5000	15003	8	12.84	6.32	-80.0936	-34.7	-80.0936	#N/A	#N/A	#N/A	#N/A	#N/A	#N/A	#N/A	-80.0936	#N/A	#N/A	#N/A	#N/A
		73	herb.precip[73]	-37.7	7.872	0.07127	-56.46	-39.17	-28.46	5000	15003	5	18.76	9.24	-86.1351	-37.7	-86.1351	#N/A	#N/A	#N/A	#N/A	-86.1351	#N/A	#N/A	#N/A	#N/A	#N/A	#N/A	#N/A
		74	herb.precip[74]	-32.61	5.542	0.06482	-46.87	-29.26	-28.32	5000	15003	8	14.26	4.29	-73.8069	-32.61	-73.8069	#N/A	#N/A	#N/A	#N/A	#N/A	#N/A	#N/A	-73.8069	#N/A	#N/A	#N/A	#N/A
		75	herb.precip[75]	-40.94	8.746	0.07286	-60.01	-40.36	-28.57	5000	15003	9	19.07	12.37	-91.0382	-40.94	-91.0382	#N/A	#N/A	#N/A	#N/A	#N/A	#N/A	#N/A	#N/A	-91.0382	#N/A	#N/A	#N/A
		76	herb.precip[76]	-31.14	4.357	0.05284	-41.24	-29.14	-28.3	5000	15003	6	10.1	2.84	-67.4111	-31.14	-67.4111	#N/A	#N/A	#N/A	#N/A	#N/A	-67.4111	#N/A	#N/A	#N/A	#N/A	#N/A	#N/A
		77	herb.precip[77]	-36.86	7.495	0.06683	-56.07	-36.27	-28.42	5000	15003	5	19.21	8.44	-84.7733	-36.86	-84.7733	#N/A	#N/A	#N/A	#N/A	-84.7733	#N/A	#N/A	#N/A	#N/A	#N/A	#N/A	#N/A
		78	herb.precip[78]	-36.26	7.264	0.07064	-55.95	-36.06	-28.41	5000	15003	5	19.69	7.85	-83.7991	-36.26	-83.7991	#N/A	#N/A	#N/A	#N/A	-83.7991	#N/A	#N/A	#N/A	#N/A	#N/A	#N/A	#N/A
		79	herb.precip[79]	-30.85	4.067	0.04917	-41.11	-29.12	-28.28	5000	15003	8	10.26	2.57	-66.0056	-30.85	-66.0056	#N/A	#N/A	#N/A	#N/A	#N/A	#N/A	#N/A	-66.0056	#N/A	#N/A	#N/A	#N/A
		80	herb.precip[80]	-30.5	3.705	0.04526	-41	-29.09	-28.28	5000	15003	6	10.5	2.22	-63.151	-30.5	-63.151	#N/A	#N/A	#N/A	#N/A	#N/A	-63.151	#N/A	#N/A	#N/A	#N/A	#N/A	#N/A
		81	herb.precip[81]	-35.63	8.452	0.07923	-55.06	-34.97	-23.92	5000	15003	5	19.43	11.71	-82.9056	-35.63	-82.9056	#N/A	#N/A	#N/A	#N/A	-82.9056	#N/A	#N/A	#N/A	#N/A	#N/A	#N/A	#N/A
		82	herb.precip[82]	-41.98	9.353	0.08719	-57.03	-41.01	-25.2	5000	15003	10	15.05	16.78	-92.2247	-41.98	-92.2247	#N/A	#N/A	#N/A	#N/A	#N/A	#N/A	#N/A	#N/A	#N/A	-92.2247	#N/A	#N/A
		83	herb.precip[83]	-32.94	7.299	0.07474	-51.95	-30.89	-23.54	5000	15003	8	19.01	9.4	-77.7469	-32.94	-77.7469	#N/A	#N/A	#N/A	#N/A	#N/A	#N/A	#N/A	-77.7469	#N/A	#N/A	#N/A	#N/A
		84	herb.precip[84]	-36.13	8.579	0.0785	-55.04	-35.66	-23.92	5000	15003	5	18.91	12.21	-84.0331	-36.13	-84.0331	#N/A	#N/A	#N/A	#N/A	-84.0331	#N/A	#N/A	#N/A	#N/A	#N/A	#N/A	#N/A
		85	herb.precip[85]	-30.98	6.164	0.07268	-46.46	-28.94	-23.28	5000	15003	8	15.48	7.7	-72.0708	-30.98	-72.0708	#N/A	#N/A	#N/A	#N/A	#N/A	#N/A	#N/A	-72.0708	#N/A	#N/A	#N/A	#N/A
		86	herb.precip[86]	-44.46	9.401	0.08988	-57.85	-45.3	-26.08	5000	15003	10	13.39	18.38	-95.7358	-44.46	-95.7358	#N/A	#N/A	#N/A	#N/A	#N/A	#N/A	#N/A	#N/A	#N/A	-95.7358	#N/A	#N/A
		87	herb.precip[87]	-42.9	9.526	0.09303	-57.47	-42.24	-25.36	5000	15003	10	14.57	17.54	-93.5702	-42.9	-93.5702	#N/A	#N/A	#N/A	#N/A	#N/A	#N/A	#N/A	#N/A	#N/A	-93.5702	#N/A	#N/A
		88	herb.precip[88]	-62.99	14.85	0.1535	-88.19	-56.07	-38.38	5000	15003	11	25.2	24.61	-113.394	-62.99	-113.394	#N/A	#N/A	#N/A	#N/A	#N/A	#N/A	#N/A	#N/A	#N/A	#N/A	-113.394	#N/A
		89	herb.precip[89]	-36.73	8.649	0.08032	-55.24	-36.48	-24.07	5000	15003	4	18.51	12.66	-84.8413	-36.73	-84.8413	#N/A	#N/A	#N/A	-84.8413	#N/A	#N/A	#N/A	#N/A	#N/A	#N/A	#N/A	#N/A
		90	herb.precip[90]	-40.26	9.378	0.08829	-56.73	-39.4	-24.71	5000	15003	9	16.47	15.55	-90.1243	-40.26	-90.1243	#N/A	#N/A	#N/A	#N/A	#N/A	#N/A	#N/A	#N/A	-90.1243	#N/A	#N/A	#N/A
		91	herb.precip[91]	-44.9	10.18	0.1094	-73.06	-45.93	-24.33	5000	15003	11	28.16	20.57	-97.9988	-44.9	-97.9988	#N/A	#N/A	#N/A	#N/A	#N/A	#N/A	#N/A	#N/A	#N/A	#N/A	-97.9988	#N/A
		92	herb.precip[92]	-32.93	7.905	0.06605	-52.77	-32.1	-21.87	5000	15003	9	19.84	11.06	-82.4617	-32.93	-82.4617	#N/A	#N/A	#N/A	#N/A	#N/A	#N/A	#N/A	#N/A	-82.4617	#N/A	#N/A	#N/A
		93	herb.precip[93]	-40.1	9.221	0.08999	-53.35	-39.03	-22.78	5000	15003	3	13.25	17.32	-92.513	-40.1	-92.513	#N/A	#N/A	-92.513	#N/A	#N/A	#N/A	#N/A	#N/A	#N/A	#N/A	#N/A	#N/A
		94	herb.precip[94]	-38.84	8.996	0.09187	-53.31	-38.8	-22.6	5000	15003	3	14.47	16.24	-90.8739	-38.84	-90.8739	#N/A	#N/A	-90.8739	#N/A	#N/A	#N/A	#N/A	#N/A	#N/A	#N/A	#N/A	#N/A
		95	herb.precip[95]	-31.06	7.378	0.06914	-46.35	-30.72	-21.78	5000	15003	5	15.29	9.28	-78.8961	-31.06	-78.8961	#N/A	#N/A	#N/A	#N/A	-78.8961	#N/A	#N/A	#N/A	#N/A	#N/A	#N/A	#N/A
		96	herb.precip[96]	-34.21	8.207	0.07906	-53	-32.72	-21.94	5000	15003	9	18.79	12.27	-84.6668	-34.21	-84.6668	#N/A	#N/A	#N/A	#N/A	#N/A	#N/A	#N/A	#N/A	-84.6668	#N/A	#N/A	#N/A
		97	herb.precip[97]	-31.09	7.309	0.07167	-46.3	-31.35	-21.78	5000	15003	4	15.21	9.31	-79.498	-31.09	-79.498	#N/A	#N/A	#N/A	-79.498	#N/A	#N/A	#N/A	#N/A	#N/A	#N/A	#N/A	#N/A
		98	herb.precip[98]	-33.82	7.991	0.0665	-52.89	-32.35	-21.91	5000	15003	9	19.07	11.91	-83.7889	-33.82	-83.7889	#N/A	#N/A	#N/A	#N/A	#N/A	#N/A	#N/A	#N/A	-83.7889	#N/A	#N/A	#N/A
		99	herb.precip[99]	-36.69	8.656	0.08533	-53.18	-35.15	-22.11	5000	15003	10	16.49	14.58	-88.235	-36.69	-88.235	#N/A	#N/A	#N/A	#N/A	#N/A	#N/A	#N/A	#N/A	#N/A	-88.235	#N/A	#N/A
		100	herb.precip[100]	-39.12	9.129	0.09289	-53.33	-38.85	-22.51	5000	15003	3	14.21	16.61	-91.3193	-39.12	-91.3193	#N/A	#N/A	-91.3193	#N/A	#N/A	#N/A	#N/A	#N/A	#N/A	#N/A	#N/A	#N/A

## Sheet: obs vs pred beetle d2H
DATA										Model 14
				Gray cells = data used in Bayesian model						Node statistics
orginal order (Bruce)	order by year (for BUGS)	Body Part	Year	YrID	date of collection	Lat	Long	dbeetle	Location			mean	sd	MC_error	val2.5pc	median	val97.5pc	start	sample
11	1	Whole	2007	1	39371	45.5886	-122.597	-114.39	Colwood Golf Course		dbeetle.rep[1]	-111.8	17.35	0.142	-143.1	-112.4	-77.74	5000	45003
12	2	Whole	2007	1	39282	45.5886	-122.597	-113.99	Courier		dbeetle.rep[2]	-111.4	17.77	0.1611	-143.4	-111.9	-76.43	5000	45003
13	3	Whole	2007	1	39281	45.5886	-122.597	-112.618	Air Trans		dbeetle.rep[3]	-111.3	17.65	0.1527	-143.3	-111.8	-77.27	5000	45003
15	4	Whole	2007	1	39301	45.5886	-122.597	-109.059	Air Trans		dbeetle.rep[4]	-110	18.16	0.1553	-143.5	-110.4	-75.24	5000	45003
19	5	Whole	2007	1	39286	45.5886	-122.597	-99.8537	Air Trans		dbeetle.rep[5]	-105.9	18.08	0.1587	-140	-105.9	-71.27	5000	45003
20	6	Whole	2007	1	39282	45.5886	-122.597	-98.7812	Courier		dbeetle.rep[6]	-105.5	18.73	0.1617	-140.4	-105.6	-69.84	5000	45003
3	7	Whole	2008	2	39666	45.5886	-122.597	-138.508	ANG		dbeetle.rep[7]	-123	14.03	0.06614	-150.1	-123.2	-95.05	5000	45003
4	8	Whole	2008	2	39679	45.5886	-122.597	-136.527	Colwood Golf Course		dbeetle.rep[8]	-123.2	13.92	0.07402	-150.2	-123.4	-95.25	5000	45003
5	9	Whole	2008	2	39644	45.5886	-122.597	-130.324	Colwood Golf Course		dbeetle.rep[9]	-121.8	13.82	0.06879	-148.7	-122	-94.3	5000	45003
6	10	Whole	2008	2	39679	45.5886	-122.597	-127.412	Colwood Golf Course		dbeetle.rep[10]	-123.1	14.03	0.07831	-150.3	-123.2	-94.96	5000	45003
7	11	Whole	2008	2	39679	45.5886	-122.597	-126.49	Colwood Golf Course		dbeetle.rep[11]	-123	13.95	0.07257	-150.3	-123.1	-95	5000	45003
8	12	Whole	2008	2	39666	45.5886	-122.597	-126.447	ANG		dbeetle.rep[12]	-122.7	13.99	0.07547	-149.8	-122.8	-94.7	5000	45003
9	13	Whole	2008	2	39646	45.5886	-122.597	-122.268	ANG		dbeetle.rep[13]	-121.7	13.83	0.07451	-148.8	-121.9	-93.75	5000	45003
10	14	Whole	2008	2	39644	45.5886	-122.597	-117.012	Colwood Golf Course		dbeetle.rep[14]	-121.4	14.1	0.07504	-148.6	-121.6	-93.19	5000	45003
14	15	Whole	2008	2	39645	45.5886	-122.597	-109.106	Courier		dbeetle.rep[15]	-120.8	14.45	0.09002	-148.6	-121.1	-91.87	5000	45003
17	16	Whole	2008	2	39645	45.5886	-122.597	-102.952	Courier		dbeetle.rep[16]	-119.9	15.02	0.1085	-148.4	-120.4	-89.56	5000	45003
16	17	Whole	2009	3	40037	45.5886	-122.597	-107.77	Air Trans		dbeetle.rep[17]	-108.5	25.29	0.2454	-145.6	-110.8	-49.39	5000	45003
23	18	Whole	2009	3	40036	45.5886	-122.597	-97.1007	Air Trans		dbeetle.rep[18]	-98.27	24.58	0.2653	-140.5	-98.35	-48.33	5000	45003
2	19	Whole	2010	3	40409	45.5886	-122.597	-144.697	Air Trans		dbeetle.rep[19]	-113.7	33.92	0.4259	-150.7	-120.8	-5.684	5000	45003
21	20	Whole	2011	4	40794	45.5886	-122.597	-98	Argyle		dbeetle.rep[20]	-90.17	18	0.1284	-118.2	-91.27	-51.8	5000	45003
22	21	Whole	2011	4	40777	45.5886	-122.597	-97.4432	Air Trans		dbeetle.rep[21]	-90.19	18.07	0.1287	-118.2	-91.39	-50.52	5000	45003
24	22	Whole	2011	4	40771	45.5886	-122.597	-95.4	Air Trans		dbeetle.rep[22]	-89.76	17.54	0.1351	-117.4	-90.83	-53.26	5000	45003
25	23	Whole	2011	4	40798	45.5886	-122.597	-95.2	Airport Way		dbeetle.rep[23]	-89.59	17.23	0.1229	-117.2	-90.63	-53.97	5000	45003
26	24	Whole	2011	4	40777	45.5886	-122.597	-94.5935	Air Trans		dbeetle.rep[24]	-89.48	17.96	0.129	-117.2	-90.63	-51.95	5000	45003
27	25	Whole	2011	4	40777	45.5886	-122.597	-94.5067	ANG		dbeetle.rep[25]	-89.4	17.46	0.1316	-117	-90.43	-53.81	5000	45003
28	26	Whole	2011	4	40759	45.5886	-122.597	-94.4467	Courier		dbeetle.rep[26]	-89.58	17.05	0.1273	-116.7	-90.49	-55.77	5000	45003
30	27	Whole	2011	4	40771	45.5886	-122.597	-93.1103	Courier		dbeetle.rep[27]	-89.2	16.97	0.1282	-116.4	-90.05	-55.47	5000	45003
35	28	Whole	2011	4	40778	45.5886	-122.597	-87.9186	Courier		dbeetle.rep[28]	-87.27	16.87	0.1269	-114.4	-88.18	-54.26	5000	45003
40	29	Whole	2011	4	40806	45.5886	-122.597	-82.9397	Colwood Golf Course		dbeetle.rep[29]	-85.55	17.24	0.1185	-113.7	-86.57	-48.59	5000	45003
42	30	Whole	2011	4	40778	45.5886	-122.597	-82.5604	Courier		dbeetle.rep[30]	-85.22	17.11	0.1253	-113.1	-86.13	-49.84	5000	45003
44	31	Whole	2011	4	40806	45.5886	-122.597	-81.0592	Colwood Golf Course		dbeetle.rep[31]	-84.71	17.61	0.127	-112.6	-85.83	-44.44	5000	45003
45	32	Whole	2011	4	40800	45.5886	-122.597	-80.9	Air Trans		dbeetle.rep[32]	-84.51	17.44	0.1281	-112.8	-85.43	-47.52	5000	45003
50	33	Whole	2011	4	40773	45.5886	-122.597	-78.5332	ANG		dbeetle.rep[33]	-83.78	18.51	0.1372	-113.4	-84.87	-41.54	5000	45003
57	34	Whole	2011	4	40812	45.5886	-122.597	-75.3	Air Trans		dbeetle.rep[34]	-82.18	20.24	0.1454	-113.7	-83.78	-30.19	5000	45003
31	35	Whole	2012	5	41144	45.5886	-122.597	-90.4716	ANG		dbeetle.rep[35]	-78.1	22.52	0.1861	-104.4	-80.99	-12.31	5000	45003
38	36	Whole	2012	5	41113	45.5886	-122.597	-85.0438	Airport Way		dbeetle.rep[36]	-78.11	18.54	0.1213	-101.6	-79.96	-41.54	5000	45003
39	37	Whole	2012	5	41148	45.5886	-122.597	-84.6162	Colwood Golf Course		dbeetle.rep[37]	-75.94	19.47	0.1342	-100	-78.12	-28.39	5000	45003
41	38	Whole	2012	5	41136	45.5886	-122.597	-82.8188	Airport Way		dbeetle.rep[38]	-75.52	18.11	0.1215	-99.23	-77.2	-39.37	5000	45003
48	39	Whole	2012	5	41177	45.5886	-122.597	-79.5293	Courier		dbeetle.rep[39]	-75.6	17.11	0.1095	-98.87	-76.87	-48.01	5000	45003
52	40	Whole	2012	5	41148	45.5886	-122.597	-76.8398	Colwood Golf Course		dbeetle.rep[40]	-72.73	16.57	0.1098	-95.79	-73.92	-44.16	5000	45003
53	41	Whole	2012	5	41130	45.5886	-122.597	-76.4828	ANG		dbeetle.rep[41]	-72.77	16.41	0.1017	-95.75	-73.8	-45.93	5000	45003
56	42	Whole	2012	5	41121	45.5886	-122.597	-75.5309	Air Trans		dbeetle.rep[42]	-72.8	15.93	0.09517	-95.55	-73.69	-48.32	5000	45003
59	43	Whole	2012	5	41177	45.5886	-122.597	-74.2886	Airport Way		dbeetle.rep[43]	-73.12	16.32	0.09857	-96.34	-74.04	-46.65	5000	45003
60	44	Whole	2012	5	41186	45.5886	-122.597	-73.5214	Argyle		dbeetle.rep[44]	-73.46	16.6	0.1	-97.1	-74.42	-45.75	5000	45003
64	45	Whole	2012	5	41186	45.5886	-122.597	-71.6071	Argyle		dbeetle.rep[45]	-72.76	17.13	0.1056	-96.17	-73.77	-43.71	5000	45003
68	46	Whole	2012	5	41136	45.5886	-122.597	-69.5121	Airport Way		dbeetle.rep[46]	-69.99	16.44	0.09746	-93	-70.85	-42.9	5000	45003
71	47	Whole	2012	5	41165	45.5886	-122.597	-68.6472	Air Trans		dbeetle.rep[47]	-69.28	16.79	0.1031	-93.06	-70.26	-37.75	5000	45003
75	48	Whole	2012	5	41079	45.5886	-122.597	-67.9306	Air Trans		dbeetle.rep[48]	-71.44	18.71	0.1115	-95.44	-73.06	-24.12	5000	45003
76	49	Whole	2012	5	41121	45.5886	-122.597	-67.6382	Air Trans		dbeetle.rep[49]	-70	16.72	0.09706	-92.69	-71.11	-40.29	5000	45003
78	50	Whole	2012	5	41079	45.5886	-122.597	-66.9027	Courier		dbeetle.rep[50]	-70.78	19.78	0.1217	-95.31	-72.72	-17.06	5000	45003
79	51	Whole	2012	5	41142	45.5886	-122.597	-65.2467	Airport Way		dbeetle.rep[51]	-68.15	17.52	0.1047	-91.6	-69.34	-31.02	5000	45003
80	52	Whole	2012	5	41165	45.5886	-122.597	-64.8415	Airport Way		dbeetle.rep[52]	-67.63	17.67	0.1062	-91	-68.95	-28.6	5000	45003
83	53	Whole	2012	5	41185	45.5886	-122.597	-63.9371	Argyle		dbeetle.rep[53]	-69.3	20.29	0.1384	-93.88	-71.53	-11.9	5000	45003
84	54	Whole	2012	5	41129	45.5886	-122.597	-63.8781	ANG		dbeetle.rep[54]	-68.1	18.42	0.1176	-91.4	-69.75	-22.28	5000	45003
85	55	Whole	2012	5	41141	45.5886	-122.597	-63.6215	Courier		dbeetle.rep[55]	-67.6	18.32	0.1025	-90.81	-69.11	-24.94	5000	45003
89	56	Whole	2012	5	41177	45.5886	-122.597	-61.167	Airport Way		dbeetle.rep[56]	-67.21	21.23	0.1355	-92.75	-69.65	-6.558	5000	45003
90	57	Whole	2012	5	41128	45.5886	-122.597	-59.7768	Airport Way		dbeetle.rep[57]	-66.08	22.04	0.1431	-92.16	-68.88	-2.333	5000	45003
91	58	Whole	2012	5	41079	45.5886	-122.597	-58.7948	Air Trans		dbeetle.rep[58]	-64.32	29.96	0.2025	-98.85	-70.39	22.76	5000	45003
92	59	Whole	2012	5	41186	45.5886	-122.597	-58.3118	Argyle		dbeetle.rep[59]	-64.15	29.13	0.2006	-98.03	-69.87	21.47	5000	45003
94	60	Whole	2012	5	41171	45.5886	-122.597	-56.9514	Airport Way		dbeetle.rep[60]	-63.47	25.82	0.1742	-93.46	-67.62	13.3	5000	45003
95	61	Whole	2012	5	41127	45.5886	-122.597	-56.8838	Colwood Golf Course		dbeetle.rep[61]	-63.7	26.31	0.1851	-94.26	-68.01	13.8	5000	45003
96	62	Whole	2012	5	41121	45.5886	-122.597	-55.9536	Courier		dbeetle.rep[62]	-62.79	28.58	0.2096	-97.02	-68.13	20.27	5000	45003
97	63	Whole	2012	5	41165	45.5886	-122.597	-54.7696	Air Trans		dbeetle.rep[63]	-60.98	28.5	0.2018	-96.59	-66.05	21.99	5000	45003
99	64	Whole	2012	5	41121	45.5886	-122.597	-47.8842	Courier		dbeetle.rep[64]	-47.76	45.49	0.3778	-129	-59.61	58.46	5000	45003
101	65	Whole	2012	5	41186	45.5886	-122.597	-34.9873	Argyle		dbeetle.rep[65]	-35.95	55.49	0.2661	-149.6	-36.4	78.6	5000	45003
1	66	Whole	2013	6	41500	45.5886	-122.597	-147.114	ANG		dbeetle.rep[66]	-46.2	61.67	1.166	-152.4	-44.76	78.28	5000	45003
29	67	Whole	2013	6	41082	45.5886	-122.597	-93.7287	Airport Way		dbeetle.rep[67]	-85.06	20.74	0.1477	-109.9	-87.57	-34.2	5000	45003
46	68	Whole	2013	6	41470	45.5886	-122.597	-80.5999	Airport Way		dbeetle.rep[68]	-76.68	16.87	0.1067	-100.1	-77.71	-49.66	5000	45003
47	69	Whole	2013	6	41493	45.5886	-122.597	-79.67	ANG		dbeetle.rep[69]	-74.32	17.12	0.11	-98.04	-75.53	-44.88	5000	45003
55	70	Whole	2013	6	41479	45.5886	-122.597	-75.5878	Courier		dbeetle.rep[70]	-73.77	16.69	0.1073	-97.01	-74.81	-46.06	5000	45003
58	71	Whole	2013	6	41502	45.5886	-122.597	-75.0869	Airport Way		dbeetle.rep[71]	-72.41	16.35	0.1001	-95.56	-73.25	-46.79	5000	45003
61	72	Whole	2013	6	41491	45.5886	-122.597	-72.9532	Airport Way		dbeetle.rep[72]	-71.39	16.03	0.09227	-94.11	-72.25	-45.09	5000	45003
63	73	Whole	2013	6	41479	45.5886	-122.597	-71.9584	Courier		dbeetle.rep[73]	-72.42	16.22	0.09952	-95.39	-73.29	-46.25	5000	45003
65	74	Whole	2013	6	41479	45.5886	-122.597	-70.5286	ANG		dbeetle.rep[74]	-71.88	16.77	0.1029	-94.5	-72.92	-43.12	5000	45003
66	75	Whole	2013	6	41498	45.5886	-122.597	-69.9818	Courier		dbeetle.rep[75]	-70.46	16.02	0.09279	-93.56	-71.37	-43.44	5000	45003
67	76	Whole	2013	6	41477	45.5886	-122.597	-69.8601	Argyle		dbeetle.rep[76]	-71.82	16.24	0.08857	-94.36	-72.79	-44.44	5000	45003
69	77	Whole	2013	6	41485	45.5886	-122.597	-69.3363	Argyle		dbeetle.rep[77]	-70.91	16.97	0.09864	-94.06	-72	-37.76	5000	45003
70	78	Whole	2013	6	41550	45.5886	-122.597	-68.6835	Argyle		dbeetle.rep[78]	-71.31	17.3	0.1022	-94.82	-72.54	-33.77	5000	45003
72	79	Whole	2013	6	41472	45.5886	-122.597	-68.5652	Airport Way		dbeetle.rep[79]	-71.61	17.21	0.1064	-94.83	-72.85	-35.53	5000	45003
73	80	Whole	2013	6	41528	45.5886	-122.597	-68.4692	Airport Way		dbeetle.rep[80]	-69.09	16.81	0.1016	-92.74	-69.99	-40.29	5000	45003
74	81	Whole	2013	6	41485	45.5886	-122.597	-68.4038	Argyle		dbeetle.rep[81]	-70.68	16.51	0.09409	-93.36	-71.7	-40.4	5000	45003
77	82	Whole	2013	6	41502	45.5886	-122.597	-66.963	Airport Way		dbeetle.rep[82]	-69.15	16.64	0.1057	-92.03	-70.29	-38.11	5000	45003
81	83	Whole	2013	6	41502	45.5886	-122.597	-64.6115	Airport Way		dbeetle.rep[83]	-68.3	17.73	0.1019	-91.87	-69.62	-26.75	5000	45003
82	84	Whole	2013	6	41508	45.5886	-122.597	-64.2628	ANG		dbeetle.rep[84]	-67.99	17.6	0.1089	-91.07	-69.26	-29.21	5000	45003
86	85	Whole	2013	6	41508	45.5886	-122.597	-62.5268	ANG		dbeetle.rep[85]	-67.2	18.29	0.1151	-90.82	-68.75	-19.34	5000	45003
87	86	Whole	2013	6	41479	45.5886	-122.597	-62.2545	Courier		dbeetle.rep[86]	-67.99	21.79	0.1348	-93.33	-70.7	-3.602	5000	45003
88	87	Whole	2013	6	41484	45.5886	-122.597	-62.0355	Courier		dbeetle.rep[87]	-67.85	20.98	0.1337	-92.7	-70.38	-6.627	5000	45003
93	88	Whole	2013	6	41508	45.5886	-122.597	-57.7851	Courier		dbeetle.rep[88]	-64.56	23.39	0.1658	-92.28	-67.79	4.509	5000	45003
98	89	Whole	2013	6	41520	45.5886	-122.597	-54.5207	Argyle		dbeetle.rep[89]	-60.98	25.1	0.1688	-90.85	-64.84	12.36	5000	45003
100	90	Whole	2013	6	41520	45.5886	-122.597	-42.4569	Argyle		dbeetle.rep[90]	-42.83	48.58	0.3211	-136.1	-51.63	65.16	5000	45003
18	91	Whole	2014	7	41825	45.5827	-122.609	-101.637	Airport business center, Summit parking lot		dbeetle.rep[91]	-85.52	29.17	0.3519	-121	-90.05	3.449	5000	45003
32	92	Whole	2014	7	41825	45.5827	-122.606	-88.58	Airport business center		dbeetle.rep[92]	-81.9	18.66	0.1384	-107.3	-83.45	-47.07	5000	45003
33	93	Whole	2014	7	41823	45.5836	-122.608	-88.4551	Airport business center		dbeetle.rep[93]	-81.92	18.43	0.134	-107	-83.52	-46.72	5000	45003
34	94	Whole	2014	7	41825	45.5842	-122.606	-88.2153	Airport business center		dbeetle.rep[94]	-81.58	18.47	0.1335	-106.8	-83.2	-46.36	5000	45003
36	95	Whole	2014	7	41825	45.585	-122.606	-86.8347	Airport business center		dbeetle.rep[95]	-80.99	17.83	0.1354	-105.9	-82.44	-47.98	5000	45003
37	96	Whole	2014	7	41825	45.5842	-122.607	-86.6606	Airport business center		dbeetle.rep[96]	-80.85	18.45	0.1284	-105.5	-82.38	-47.82	5000	45003
43	97	Whole	2014	7	41825	45.5842	-122.607	-81.5933	Airport business center		dbeetle.rep[97]	-78.51	16.87	0.1247	-103	-79.44	-50.46	5000	45003
49	98	Whole	2014	7	41830	45.5787	-122.606	-78.8424	Airport business center		dbeetle.rep[98]	-76.86	16.93	0.1206	-101.4	-77.84	-48.17	5000	45003
51	99	Whole	2014	7	41825	45.584	-122.606	-78.3919	Airport business center, NW corner of Horizon property.		dbeetle.rep[99]	-76.86	16.78	0.1102	-101.3	-77.68	-49.69	5000	45003
54	100	Whole	2014	7	41834	45.5743	-122.595	-75.8248	military, Porland ANG base		dbeetle.rep[100]	-75.5	16.19	0.114	-99.33	-76.28	-48.83	5000	45003
62	101	Whole	2014	7	41831	45.5829	-122.609	-72.7572	Airport business center		dbeetle.rep[101]	-74.1	16.87	0.1022	-98.07	-75.03	-43.54	5000	45003
											dbeetle.rep[66]	-46.2	61.67	1.166	-152.4	-44.76	78.28	5000	45003

## Sheet: obs vs pred voucher d2H
DATA			Model 14
			Node statistics
Site	CityID	dherb			mean	sd	MC_error	val2.5pc	median	val97.5pc	start	sample
Post Falls	#REF!	-158.369		dherb.rep[1]	-161.3	15.74	0.08438	-189.3	-162.6	-126.5	5000	45003
Pocatello	#REF!	-137.713		dherb.rep[2]	-134.9	12.93	0.05862	-161	-134.5	-110.2	5000	45003
Orem, UT	#REF!	-121.459		dherb.rep[3]	-129.2	13.32	0.07032	-156.4	-128.9	-104.2	5000	45003
Orem, UT	#REF!	-142.757		dherb.rep[4]	-140.3	16.35	0.07805	-175.2	-139.3	-110.4	5000	45003
Orem, UT	#REF!	-153.06		dherb.rep[5]	-151.8	18.16	0.08597	-186	-152.1	-116.7	5000	45003
Orem, UT	#REF!	-150.846		dherb.rep[6]	-149	18.19	0.08614	-184.3	-148.5	-115.1	5000	45003
Boise	#REF!	-135.748		dherb.rep[7]	-131.5	14.25	0.07333	-164.3	-130.4	-106.5	5000	45003
Boise	#REF!	-141.211		dherb.rep[8]	-137.8	16.75	0.08033	-172.2	-136.1	-108.4	5000	45003
Boise	#REF!	-154.547		dherb.rep[9]	-156.1	13.99	0.07403	-181.1	-157.2	-124.2	5000	45003
Boise	#REF!	-152.695		dherb.rep[10]	-154.6	14.84	0.07674	-180.3	-156	-120.7	5000	45003
Boise	#REF!	-133.547		dherb.rep[11]	-129.9	13.42	0.06764	-160.3	-129.1	-105.8	5000	45003
Boise	#REF!	-153.381		dherb.rep[12]	-155.3	14.54	0.07608	-180.6	-156.5	-121.9	5000	45003
Boise	#REF!	-150.696		dherb.rep[13]	-152.6	15.64	0.08753	-179.5	-154.3	-118	5000	45003
Boise	#REF!	-164.848		dherb.rep[14]	-160.9	12.04	0.06489	-183.7	-161.1	-136.4	5000	45003
Boise	#REF!	-135.665		dherb.rep[15]	-131.5	14.22	0.07067	-164	-130.3	-106.6	5000	45003
Salt Lake, UT	#REF!	-111.469		dherb.rep[16]	-126.5	12.99	0.06948	-153	-126.1	-102	5000	45003
Denver, CO	#REF!	-141.254		dherb.rep[17]	-137.6	13.94	0.06598	-167.3	-137.2	-110.7	5000	45003
Denver, CO	#REF!	-132.552		dherb.rep[18]	-131.7	13.01	0.0619	-157.1	-131.8	-106.3	5000	45003
Denver, CO	#REF!	-122.967		dherb.rep[19]	-126.5	12.47	0.06515	-151.8	-126.1	-102.9	5000	45003
Denver, CO	#REF!	-140.06		dherb.rep[20]	-136.6	13.73	0.06466	-165.3	-136.4	-110.1	5000	45003
Denver, CO	#REF!	-129.141		dherb.rep[21]	-129.6	12.99	0.06247	-155.1	-129.6	-104.6	5000	45003
Denver, CO	#REF!	-133.075		dherb.rep[22]	-132	13.06	0.05604	-157.6	-132	-106.5	5000	45003
Denver, CO	#REF!	-133.062		dherb.rep[23]	-132	13.12	0.06448	-157.9	-132	-106.5	5000	45003
Denver, CO	#REF!	-132.725		dherb.rep[24]	-131.7	13.15	0.06172	-157.6	-131.8	-106	5000	45003
Denver, CO	#REF!	-134.363		dherb.rep[25]	-132.8	13.14	0.06315	-158.9	-132.8	-107.4	5000	45003
Denver, CO	#REF!	-145.047		dherb.rep[26]	-140.8	14.8	0.07449	-172.2	-140	-113.4	5000	45003
Englewood, CO	#REF!	-126.139		dherb.rep[27]	-128.4	13.04	0.06284	-154.2	-128.1	-103.6	5000	45003
Englewood, CO	#REF!	-113.216		dherb.rep[28]	-123.3	11.92	0.06094	-147.9	-122.8	-100.8	5000	45003
Delta, CO	#REF!	-153.154		dherb.rep[29]	-151.5	18.19	0.1017	-185.5	-152.1	-115.4	5000	45003
Delta, CO	#REF!	-133.804		dherb.rep[30]	-132.9	15.7	0.07496	-165.8	-132.4	-103.1	5000	45003
Delta, CO	#REF!	-154.225		dherb.rep[31]	-152.5	18.25	0.09945	-186.2	-153.3	-116	5000	45003
Cave Junction, OR	#REF!	-128.047		dherb.rep[32]	-128.2	13.45	0.0661	-155.5	-127.6	-103.1	5000	45003
Cave Junction, OR	#REF!	-122.83		dherb.rep[33]	-125.2	12.7	0.06683	-151.8	-124.6	-101.7	5000	45003
Cave Junction, OR	#REF!	-121.508		dherb.rep[34]	-124.6	12.47	0.06736	-151	-124	-101.5	5000	45003
Cave Junction, OR	#REF!	-113.895		dherb.rep[35]	-122.5	11.71	0.06366	-146.9	-122.1	-100.3	5000	45003
Cave Junction, OR	#REF!	-112.331		dherb.rep[36]	-122.2	11.62	0.06116	-146.1	-122	-100.2	5000	45003
Cave Junction, OR	#REF!	-149.953		dherb.rep[37]	-140.6	11.89	0.06762	-162.9	-141	-116	5000	45003
Cave Junction, OR	#REF!	-134.797		dherb.rep[38]	-133.1	13.72	0.06819	-159.1	-133.4	-106.2	5000	45003
Cave Junction, OR	#REF!	-124.621		dherb.rep[39]	-126.1	13	0.06403	-153.1	-125.5	-101.9	5000	45003
Cave Junction, OR	#REF!	-124.482		dherb.rep[40]	-126.2	12.97	0.06517	-153	-125.5	-102	5000	45003
Cave Junction, OR	#REF!	-121.874		dherb.rep[41]	-124.8	12.63	0.06019	-151.3	-124.3	-101.5	5000	45003
Cave Junction, OR	#REF!	-140.429		dherb.rep[42]	-136.8	13.19	0.06641	-161.4	-137.4	-109.4	5000	45003
Cave Junction, OR	#REF!	-116.924		dherb.rep[43]	-123.1	11.89	0.06182	-148.1	-122.6	-100.6	5000	45003
Cave Junction, OR	#REF!	-114.396		dherb.rep[44]	-122.6	11.71	0.06577	-146.9	-122.3	-100.6	5000	45003
Cave Junction, OR	#REF!	-156.664		dherb.rep[45]	-141.8	11.46	0.06257	-163.9	-142.1	-118.5	5000	45003
Cave Junction, OR	#REF!	-131.781		dherb.rep[46]	-130.9	13.86	0.06939	-157.7	-130.8	-104.4	5000	45003
Cave Junction, OR	#REF!	-116.492		dherb.rep[47]	-123	11.9	0.05834	-147.9	-122.6	-100.6	5000	45003
Cave Junction, OR	#REF!	-136.226		dherb.rep[48]	-134.1	13.52	0.06899	-159.3	-134.7	-106.8	5000	45003
Cave Junction, OR	#REF!	-129.315		dherb.rep[49]	-129.1	13.68	0.07039	-156.3	-128.7	-103.3	5000	45003
Cave Junction, OR	#REF!	-131.273		dherb.rep[50]	-130.4	13.64	0.06799	-157.1	-130.2	-104.6	5000	45003
DesMoines, IA	#REF!	-98.2208		dherb.rep[51]	-96.29	12.76	0.05805	-121.5	-96.26	-71.65	5000	45003
DesMoines, IA	#REF!	-100.849		dherb.rep[52]	-97.88	13.06	0.06152	-124.2	-97.81	-72.65	5000	45003
DesMoines, IA	#REF!	-93.6605		dherb.rep[53]	-93.92	12.49	0.05996	-119	-93.71	-70.15	5000	45003
DesMoines, IA	#REF!	-101.908		dherb.rep[54]	-98.56	13.11	0.06469	-125.7	-98.36	-73.33	5000	45003
DesMoines, IA	#REF!	-97.8139		dherb.rep[55]	-96.02	12.77	0.06297	-121.4	-95.98	-71.31	5000	45003
DesMoines, IA	#REF!	-93.8312		dherb.rep[56]	-93.98	12.42	0.05914	-118.7	-93.82	-70.12	5000	45003
DesMoines, IA	#REF!	-91.4412		dherb.rep[57]	-92.82	12.24	0.06125	-117.5	-92.64	-69.48	5000	45003
DesMoines, IA	#REF!	-107.641		dherb.rep[58]	-102.9	14.16	0.06771	-133.2	-102.4	-76.43	5000	45003
DesMoines, IA	#REF!	-113.341		dherb.rep[59]	-109.3	15.53	0.0839	-140	-108.5	-80.38	5000	45003
DesMoines, IA	#REF!	-99.9048		dherb.rep[60]	-97.12	12.89	0.06052	-123.3	-96.98	-72.3	5000	45003
Rockford, IL	#REF!	-91.259		dherb.rep[61]	-91.36	12.43	0.06232	-116.5	-91.14	-67.66	5000	45003
Rockford, IL	#REF!	-109.687		dherb.rep[62]	-105.7	15.09	0.07703	-135.1	-105.3	-77.23	5000	45003
Rockford, IL	#REF!	-96.4226		dherb.rep[63]	-94.21	12.97	0.06281	-120.8	-94.05	-69.25	5000	45003
Rockford, IL	#REF!	-80.5133		dherb.rep[64]	-87.1	11.67	0.06365	-110.9	-86.78	-65.01	5000	45003
Rockford, IL	#REF!	-98.0206		dherb.rep[65]	-95.29	13.01	0.06216	-122	-95.12	-70.21	5000	45003
Rockford, IL	#REF!	-106.648		dherb.rep[66]	-102.1	14.58	0.07627	-132.1	-101.3	-74.93	5000	45003
Rockford, IL	#REF!	-97.5598		dherb.rep[67]	-94.92	12.95	0.06852	-121.2	-94.76	-69.9	5000	45003
Rockford, IL	#REF!	-104.486		dherb.rep[68]	-99.91	14.11	0.06402	-129.4	-99.21	-73.47	5000	45003
Rockford, IL	#REF!	-97.8794		dherb.rep[69]	-95.07	12.99	0.0643	-121.7	-94.94	-70.09	5000	45003
Rockford, IL	#REF!	-86.1223		dherb.rep[70]	-89.03	12.14	0.05452	-113.6	-88.7	-65.8	5000	45003
Willmington, OH	#REF!	-79.9986		dherb.rep[71]	-82.45	12.2	0.06252	-107.4	-82.06	-59.47	5000	45003
Willmington, OH	#REF!	-80.0936		dherb.rep[72]	-82.55	12.19	0.06025	-107.6	-82.24	-59.68	5000	45003
Willmington, OH	#REF!	-86.1351		dherb.rep[73]	-85.49	12.87	0.06048	-111.7	-85.17	-61.13	5000	45003
Willmington, OH	#REF!	-73.8069		dherb.rep[74]	-80.43	11.66	0.06473	-104.4	-80.07	-58.3	5000	45003
Willmington, OH	#REF!	-91.0382		dherb.rep[75]	-88.7	13.4	0.06265	-116.1	-88.3	-63.32	5000	45003
Willmington, OH	#REF!	-67.4111		dherb.rep[76]	-78.95	11.14	0.05894	-101.6	-78.69	-57.53	5000	45003
Willmington, OH	#REF!	-84.7733		dherb.rep[77]	-84.79	12.65	0.05869	-110.5	-84.56	-60.85	5000	45003
Willmington, OH	#REF!	-83.7991		dherb.rep[78]	-84.17	12.59	0.06142	-109.9	-83.81	-60.44	5000	45003
Willmington, OH	#REF!	-66.0056		dherb.rep[79]	-78.7	11.02	0.05723	-101	-78.43	-57.61	5000	45003
Willmington, OH	#REF!	-63.151		dherb.rep[80]	-78.43	10.94	0.05544	-100.5	-78.22	-57.46	5000	45003
Madison, VA	#REF!	-82.9056		dherb.rep[81]	-83.32	13.24	0.06598	-110.5	-82.89	-58.36	5000	45003
Madison, VA	#REF!	-92.2247		dherb.rep[82]	-89.73	13.86	0.06812	-116.5	-89.76	-62.76	5000	45003
Madison, VA	#REF!	-77.7469		dherb.rep[83]	-80.71	12.5	0.06156	-106.6	-80.24	-57.23	5000	45003
Madison, VA	#REF!	-84.0331		dherb.rep[84]	-84.05	13.21	0.06254	-111.1	-83.64	-59.16	5000	45003
Madison, VA	#REF!	-72.0708		dherb.rep[85]	-78.89	12.01	0.05791	-103.6	-78.54	-56.3	5000	45003
Madison, VA	#REF!	-95.7358		dherb.rep[86]	-92.35	14	0.06915	-119.3	-92.58	-64.7	5000	45003
Madison, VA	#REF!	-93.5702		dherb.rep[87]	-90.7	13.81	0.06572	-117.1	-90.8	-63.49	5000	45003
Madison, VA	#REF!	-113.394		dherb.rep[88]	-110.7	17.78	0.08971	-145	-109.2	-78.82	5000	45003
Madison, VA	#REF!	-84.8413		dherb.rep[89]	-84.52	13.29	0.06547	-111.8	-84.16	-59.39	5000	45003
Madison, VA	#REF!	-90.1243		dherb.rep[90]	-88.12	13.77	0.06573	-115.2	-87.95	-61.76	5000	45003
Louisville, KY	#REF!	-97.9988		dherb.rep[91]	-92.59	14.31	0.07585	-122	-92.44	-64.91	5000	45003
Louisville, KY	#REF!	-82.4617		dherb.rep[92]	-80.72	12.88	0.06098	-107	-80.51	-56.15	5000	45003
Louisville, KY	#REF!	-92.513		dherb.rep[93]	-87.85	13.81	0.07338	-114.7	-87.81	-60.92	5000	45003
Louisville, KY	#REF!	-90.8739		dherb.rep[94]	-86.55	13.6	0.0739	-113.2	-86.41	-60.14	5000	45003
Louisville, KY	#REF!	-78.8961		dherb.rep[95]	-78.95	12.59	0.06252	-104.7	-78.67	-54.96	5000	45003
Louisville, KY	#REF!	-84.6668		dherb.rep[96]	-82.07	13.04	0.06208	-108.3	-81.85	-57.09	5000	45003
Louisville, KY	#REF!	-79.498		dherb.rep[97]	-79.08	12.58	0.05883	-104.6	-78.82	-54.94	5000	45003
Louisville, KY	#REF!	-83.7889		dherb.rep[98]	-81.53	12.96	0.06185	-107.5	-81.35	-56.61	5000	45003
Louisville, KY	#REF!	-88.235		dherb.rep[99]	-84.45	13.4	0.06557	-111.1	-84.34	-58.45	5000	45003
Louisville, KY	#REF!	-91.3193		dherb.rep[100]	-86.95	13.58	0.06552	-113.7	-86.79	-60.52	5000	45003

## Sheet: obs vs pred experiment d2H
DATA						Model 14 replicated data
			dmix			mean
time	Date of harvest	Time.mix	Data	Order		Posterior	sd	MC_error	val2.5pc	median	val97.5pc	start	sample	low	hi
original, t0	2013-07-17	0	-82.9056	1	dinit	-86.6	1.459	0.006818	-89.49	-86.6	-83.73	5000	45003	2.89	2.87
original, t0	2013-07-17	0	-92.2247	2	dinit	-86.6	1.459	0.006818	-89.49	-86.6	-83.73	5000	45003	2.89	2.87
original, t0	2013-07-17	0	-77.7469	3	dinit	-86.6	1.459	0.006818	-89.49	-86.6	-83.73	5000	45003	2.89	2.87
original, t0	2013-07-17	0	-84.0331	4	dinit	-86.6	1.459	0.006818	-89.49	-86.6	-83.73	5000	45003	2.89	2.87			-60
original, t0	2013-07-17	0	-72.0708	5	dinit	-86.6	1.459	0.006818	-89.49	-86.6	-83.73	5000	45003	2.89	2.87			-200
original, t0	2013-07-17	0	-95.7358	6	dinit	-86.6	1.459	0.006818	-89.49	-86.6	-83.73	5000	45003	2.89	2.87
original, t0	2013-07-17	0	-93.5702	7	dinit	-86.6	1.459	0.006818	-89.49	-86.6	-83.73	5000	45003	2.89	2.87
original, t0	2013-07-17	0	-113.394	8	dinit	-86.6	1.459	0.006818	-89.49	-86.6	-83.73	5000	45003	2.89	2.87
original, t0	2013-07-17	0	-84.8413	9	dinit	-86.6	1.459	0.006818	-89.49	-86.6	-83.73	5000	45003	2.89	2.87
original, t0	2013-07-17	0	-90.1243	10	dinit	-86.6	1.459	0.006818	-89.49	-86.6	-83.73	5000	45003	2.89	2.87
1 week	2013-07-24	7	-83.5	11	dinit	-86.6	1.459	0.006818	-89.49	-86.6	-83.73	5000	45003	2.89	2.87
1 week	2013-07-24	7	-83.7	12	dinit	-86.6	1.459	0.006818	-89.49	-86.6	-83.73	5000	45003	2.89	2.87
1 week	2013-07-24	7	-100.1	13	dinit	-86.6	1.459	0.006818	-89.49	-86.6	-83.73	5000	45003	2.89	2.87
1 week	2013-07-24	7	-75.5	14	dinit	-86.6	1.459	0.006818	-89.49	-86.6	-83.73	5000	45003	2.89	2.87
1 week	2013-07-24	7	-87.7	15	dinit	-86.6	1.459	0.006818	-89.49	-86.6	-83.73	5000	45003	2.89	2.87
1 week	2013-07-24	7	-92.4	16	dinit	-86.6	1.459	0.006818	-89.49	-86.6	-83.73	5000	45003	2.89	2.87
1 week	2013-07-24	7	-85.4	17	dinit	-86.6	1.459	0.006818	-89.49	-86.6	-83.73	5000	45003	2.89	2.87
1 week	2013-07-24	7	-88.6	18	dinit	-86.6	1.459	0.006818	-89.49	-86.6	-83.73	5000	45003	2.89	2.87
1 week	2013-07-24	7	-80.6	19	dinit	-86.6	1.459	0.006818	-89.49	-86.6	-83.73	5000	45003	2.89	2.87
1 week	2013-07-24	7	-82.4	20	dinit	-86.6	1.459	0.006818	-89.49	-86.6	-83.73	5000	45003	2.89	2.87
2 weeks	2013-07-31	14	-81.8	21	dmix.rep[21]	-87.04	22.99	0.1453	-132.3	-87.2	-41.41	5000	45003	45.26	45.63
2 weeks	2013-07-31	14	-82.7	22	dmix.rep[22]	-87.16	23.26	0.1449	-133.1	-87.3	-41.16	5000	45003	45.94	46
2 weeks	2013-07-31	14	-89.6	23	dmix.rep[23]	-87.23	23.21	0.1466	-132.8	-87.2	-40.76	5000	45003	45.57	46.47
2 weeks	2013-07-31	14	-89.6	24	dmix.rep[24]	-87.17	23.13	0.1437	-132.8	-87.3	-41.38	5000	45003	45.63	45.79
2 weeks	2013-07-31	14	-86.3	25	dmix.rep[25]	-87.32	23.03	0.1408	-132.8	-87.34	-41.6	5000	45003	45.48	45.72
2 weeks	2013-07-31	14	-89.4	26	dmix.rep[26]	-87.3	23.09	0.1375	-132.5	-87.36	-41.52	5000	45003	45.2	45.78
2 weeks	2013-07-31	14	-80.1	27	dmix.rep[27]	-87.26	23.02	0.1427	-133.1	-87.17	-41.59	5000	45003	45.84	45.67
2 weeks	2013-07-31	14	-89.7	28	dmix.rep[28]	-87.24	23.12	0.1401	-132.8	-87.12	-41.43	5000	45003	45.56	45.81
2 weeks	2013-07-31	14	-85.6	29	dmix.rep[29]	-87.19	22.89	0.145	-132.4	-87.15	-41.91	5000	45003	45.21	45.28
2 weeks	2013-07-31	14	-81.7	30	dmix.rep[30]	-87.02	23.14	0.1474	-132.7	-87.07	-41.31	5000	45003	45.68	45.71
2 weeks	2013-07-31	14	-81.9	31	dmix.rep[31]	-87.25	23.19	0.1462	-132.7	-87.35	-41.36	5000	45003	45.45	45.89
3 weeks	2013-08-07	21	-140	32	dmix.rep[32]	-106	22.79	0.1249	-151	-106	-60.87	5000	45003	45	45.13
3 weeks	2013-08-07	21	-117.4	33	dmix.rep[33]	-105.9	22.58	0.1164	-150.8	-105.9	-61.35	5000	45003	44.9	44.55
3 weeks	2013-08-07	21	-98.4	34	dmix.rep[34]	-106.1	22.83	0.1182	-151.9	-106.1	-61.32	5000	45003	45.8	44.78
3 weeks	2013-08-07	21	-101.6	35	dmix.rep[35]	-105.8	22.74	0.1205	-150.7	-105.9	-60.89	5000	45003	44.9	44.91
3 weeks	2013-08-07	21	-120.9	36	dmix.rep[36]	-105.9	22.64	0.1234	-150.5	-105.9	-60.93	5000	45003	44.6	44.97
3 weeks	2013-08-07	21	-96.6	37	dmix.rep[37]	-106.1	22.62	0.1218	-150.7	-106.1	-61.63	5000	45003	44.6	44.47
3 weeks	2013-08-07	21	-91.9	38	dmix.rep[38]	-106.1	22.6	0.1212	-150.9	-106.1	-61.61	5000	45003	44.8	44.49
3 weeks	2013-08-07	21	-139.6	39	dmix.rep[39]	-105.9	22.68	0.1191	-150.9	-105.9	-61.24	5000	45003	45	44.66
3 weeks	2013-08-07	21	-97.4	40	dmix.rep[40]	-105.9	22.66	0.1196	-150.9	-106	-61.27	5000	45003	45	44.63
3 weeks	2013-08-07	21	-103.6	41	dmix.rep[41]	-105.8	22.62	0.1179	-150.5	-105.7	-61.22	5000	45003	44.7	44.58
4 weeks	2013-08-14	28	-140	42	dmix.rep[42]	-124.8	22.65	0.1165	-169.7	-124.5	-80.38	5000	45003	44.9	44.42
4 weeks	2013-08-14	28	-134	43	dmix.rep[43]	-124.5	22.68	0.1141	-169.4	-124.4	-79.59	5000	45003	44.9	44.91
4 weeks	2013-08-14	28	-100.1	44	dmix.rep[44]	-124.8	22.83	0.1151	-170	-124.7	-79.79	5000	45003	45.2	45.01
4 weeks	2013-08-14	28	-156.8	45	dmix.rep[45]	-124.8	22.75	0.1146	-169.6	-124.6	-80.03	5000	45003	44.8	44.77
4 weeks	2013-08-14	28	-64.1	46	dmix.rep[46]	-124.6	22.88	0.1169	-169.8	-124.6	-79.81	5000	45003	45.2	44.79
4 weeks	2013-08-14	28	-152.5	47	dmix.rep[47]	-124.9	22.59	0.1186	-169.8	-124.8	-80.66	5000	45003	44.9	44.24
4 weeks	2013-08-14	28	-140	48	dmix.rep[48]	-124.7	22.77	0.1134	-170.2	-124.7	-79.78	5000	45003	45.5	44.92
4 weeks	2013-08-14	28	-93.2	49	dmix.rep[49]	-124.8	22.79	0.1227	-170	-124.7	-80.04	5000	45003	45.2	44.76
4 weeks	2013-08-14	28	-136.7	50	dmix.rep[50]	-124.6	22.69	0.1135	-169.6	-124.5	-80.2	5000	45003	45	44.4
4 weeks	2013-08-14	28	-108.9	51	dmix.rep[51]	-124.5	22.64	0.112	-169.3	-124.3	-80.36	5000	45003	44.8	44.14
4 weeks	2013-08-14	28	-108.1	52	dmix.rep[52]	-124.8	22.6	0.1157	-169.8	-124.8	-80.41	5000	45003	45	44.39
5 weeks	2013-08-21	35	-152.2	53	dmix.rep[53]	-143.4	23.22	0.1251	-189.3	-143.3	-98.02	5000	45003	45.9	45.38
5 weeks	2013-08-21	35	-147.8	54	dmix.rep[54]	-143.5	23.36	0.1279	-189.5	-143.5	-97.57	5000	45003	46	45.93
5 weeks	2013-08-21	35	-121.7	55	dmix.rep[55]	-143.5	23.35	0.1284	-190.2	-143.4	-98.16	5000	45003	46.7	45.34
5 weeks	2013-08-21	35	-183.5	56	dmix.rep[56]	-143.3	23.28	0.1249	-189.6	-143	-97.6	5000	45003	46.3	45.7
5 weeks	2013-08-21	35	-121	57	dmix.rep[57]	-143.5	23.2	0.1254	-190.1	-143.4	-98.07	5000	45003	46.6	45.43
5 weeks	2013-08-21	35	-109.3	58	dmix.rep[58]	-143.6	23.26	0.1206	-189.6	-143.4	-97.88	5000	45003	46	45.72
5 weeks	2013-08-21	35	-147.9	59	dmix.rep[59]	-143.5	23.22	0.1287	-189.7	-143.3	-98.32	5000	45003	46.2	45.18
5 weeks	2013-08-21	35	-182.9	60	dmix.rep[60]	-143.4	23.25	0.1234	-189.8	-143.3	-98.09	5000	45003	46.4	45.31
5 weeks	2013-08-21	35	-118.6	61	dmix.rep[61]	-143.7	23.42	0.1224	-190.5	-143.5	-98.04	5000	45003	46.8	45.66
5 weeks	2013-08-21	35	-156.2	62	dmix.rep[62]	-143.5	23.27	0.1258	-190	-143.3	-98.03	5000	45003	46.5	45.47

## Sheet: model comp stats
Model 13								Model 14							Model 15
dbeetle obs vs pred								dbeetle obs vs pred		-outlier					dbeetle obs vs pred
R2	0.949							R2	0.729	0.922					R2	0.977
slope	0.405							slope	0.727	0.839					slope	0.696
intercept	-57.73							intercept	-21.09	-12.73					intercept	-27.39
Node statistics								Node statistics						Node statistics
	mean	sd	median						mean	sd	median				mean	sd	median
deviance	2459	38.83	2458					deviance	2349	38.64	2348			deviance	2412	1150	2400
Dsum	105100	27780	101700					Dsum	60620	29230	54930			Dsum	70520	31530	64640

## Sheet: Posterior stats
Model 14 Node statistics
Node	Parameter	Index 1 (row)	Index 2 (colum)	mean	sd	val2.5pc	median	val97.5pc	start	sample
City[1]	City	1		39.54	15.12	4	42	58	5000	45003
City[2]	City	2		40.11	15.03	3	42	58	5000	45003
City[3]	City	3		39.82	15.02	3	42	58	5000	45003
City[4]	City	4		40.17	14.95	4	42	58	5000	45003
City[5]	City	5		41.32	14.28	6	42	58	5000	45003
City[6]	City	6		41.71	14.13	7	42	58	5000	45003
City[7]	City	7		42.51	14.58	6	49	58	5000	45003
City[8]	City	8		42.41	14.61	6	47	58	5000	45003
City[9]	City	9		42.37	14.53	6	47	58	5000	45003
City[10]	City	10		42.18	14.6	6	45	58	5000	45003
City[11]	City	11		42.4	14.43	6	49	58	5000	45003
City[12]	City	12		42.46	14.45	7	48	58	5000	45003
City[13]	City	13		41.99	14.55	6	44	58	5000	45003
City[14]	City	14		42.53	14.41	6	49	58	5000	45003
City[15]	City	15		42.32	14.36	7	45	58	5000	45003
City[16]	City	16		42.17	14.47	6	45	58	5000	45003
City[17]	City	17		39.36	16.12	2	42	58	5000	45003
City[18]	City	18		37.51	16.49	2	42	58	5000	45003
City[19]	City	19		44.51	14.67	7	51	58	5000	45003
City[20]	City	20		34.75	15.26	3	36	58	5000	45003
City[21]	City	21		35.76	15.23	3	37	58	5000	45003
City[22]	City	22		36.76	14.87	4	39	58	5000	45003
City[23]	City	23		36.08	14.72	4	39	58	5000	45003
City[24]	City	24		36.65	14.73	4	39	58	5000	45003
City[25]	City	25		37.15	14.74	4	39	58	5000	45003
City[26]	City	26		37.51	14.59	4	40	58	5000	45003
City[27]	City	27		37.83	14.4	5	42	58	5000	45003
City[28]	City	28		40.22	13.32	8	42	58	5000	45003
City[29]	City	29		42.9	12.05	10	45	58	5000	45003
City[30]	City	30		42.72	12.23	9	45	58	5000	45003
City[31]	City	31		43.71	11.67	14	51	58	5000	45003
City[32]	City	32		43.49	11.72	13	49	58	5000	45003
City[33]	City	33		44.4	11.16	18	51	58	5000	45003
City[34]	City	34		46.85	10.03	23	51	58	5000	45003
City[35]	City	35		26.2	15.55	2	27	58	5000	45003
City[36]	City	36		32.66	13.99	4	32	58	5000	45003
City[37]	City	37		30.65	14.27	3	27	58	5000	45003
City[38]	City	38		32.65	14.22	5	31	58	5000	45003
City[39]	City	39		37.43	12.65	8	39	58	5000	45003
City[40]	City	40		37.62	12.8	8	39	58	5000	45003
City[41]	City	41		38.81	12.53	9	42	58	5000	45003
City[42]	City	42		39.7	12.12	9	42	58	5000	45003
City[43]	City	43		42.06	10.97	17	42	58	5000	45003
City[44]	City	44		44.24	10.01	22	49	58	5000	45003
City[45]	City	45		45.19	9.462	23	51	58	5000	45003
City[46]	City	46		43.87	10.19	21	46	58	5000	45003
City[47]	City	47		44.93	9.772	23	51	58	5000	45003
City[48]	City	48		48.64	6.805	28	51	58	5000	45003
City[49]	City	49		44.8	9.551	23	51	58	5000	45003
City[50]	City	50		49.09	6.443	30	51	58	5000	45003
City[51]	City	51		46.28	8.676	23	51	58	5000	45003
City[52]	City	52		47.11	8.255	27	51	58	5000	45003
City[53]	City	53		48.82	7.046	28	51	58	5000	45003
City[54]	City	54		46.77	8.418	27	51	58	5000	45003
City[55]	City	55		46.81	8.297	27	51	58	5000	45003
City[56]	City	56		49.31	6.789	28	51	58	5000	45003
City[57]	City	57		48.27	7.463	27	51	58	5000	45003
City[58]	City	58		51.83	5.176	41	51	58	5000	45003
City[59]	City	59		51.17	5.863	36	51	58	5000	45003
City[60]	City	60		50.65	6.054	36	51	58	5000	45003
City[61]	City	61		49.55	6.886	31	51	58	5000	45003
City[62]	City	62		49.83	7.073	32	51	58	5000	45003
City[63]	City	63		51.3	5.842	36	51	58	5000	45003
City[64]	City	64		54.51	5.627	39	58	58	5000	45003
City[65]	City	65		57.93	0.7381	58	58	58	5000	45003
City[66]	City	66		55.94	7.556	27	58	58	5000	45003
City[67]	City	67		28.14	13.87	3	27	58	5000	45003
City[68]	City	68		37.9	12.75	8	39	58	5000	45003
City[69]	City	69		36.49	13.43	8	37	58	5000	45003
City[70]	City	70		41.51	11.56	13	42	58	5000	45003
City[71]	City	71		39.77	12.23	9	42	58	5000	45003
City[72]	City	72		42.28	11.15	17	42	58	5000	45003
City[73]	City	73		44.14	9.965	22	48	58	5000	45003
City[74]	City	74		44.99	9.368	23	51	58	5000	45003
City[75]	City	75		43.55	10.36	20	44	58	5000	45003
City[76]	City	76		45.47	9.117	23	51	58	5000	45003
City[77]	City	77		45.46	9.309	23	51	58	5000	45003
City[78]	City	78		46.71	8.545	23	51	58	5000	45003
City[79]	City	79		46.28	8.714	23	51	58	5000	45003
City[80]	City	80		44.67	9.776	23	51	58	5000	45003
City[81]	City	81		45.88	8.835	23	51	58	5000	45003
City[82]	City	82		45.31	9.317	23	51	58	5000	45003
City[83]	City	83		46.43	8.673	24	51	58	5000	45003
City[84]	City	84		46.58	8.496	27	51	58	5000	45003
City[85]	City	85		47.41	7.959	27	51	58	5000	45003
City[86]	City	86		48.67	7.212	28	51	58	5000	45003
City[87]	City	87		48.67	7.231	28	51	58	5000	45003
City[88]	City	88		49.12	7.036	30	51	58	5000	45003
City[89]	City	89		50.74	6.015	36	51	58	5000	45003
City[90]	City	90		56.15	3.771	48	58	58	5000	45003
City[91]	City	91		26.91	18.37	1	27	58	5000	45003
City[92]	City	92		32.6	14.31	4	31	58	5000	45003
City[93]	City	93		32.77	14.26	4	32	58	5000	45003
City[94]	City	94		33.07	14.19	4	33	58	5000	45003
City[95]	City	95		33.94	13.91	6	36	58	5000	45003
City[96]	City	96		34.28	14.01	5	36	58	5000	45003
City[97]	City	97		38.51	12.71	8	41	58	5000	45003
City[98]	City	98		40.38	12.07	9	42	58	5000	45003
City[99]	City	99		41.16	11.72	12	42	58	5000	45003
City[100]	City	100		42.41	11.11	17	42	58	5000	45003
City[101]	City	101		44.68	9.847	23	51	58	5000	45003
CityX[1]	CityX	1		41.71	14.13	7	42	58	5000	45003
CityX[2]	CityX	2		42.41	14.61	6	47	58	5000	45003
CityX[3]	CityX	3		42.9	12.05	10	45	58	5000	45003
CityX[4]	CityX	4		49.09	6.443	30	51	58	5000	45003
CityX[5]	CityX	5		57.93	0.7381	58	58	58	5000	45003
Dsum	Dsum			60620	29230	22090	54930	134400	5000	45003
Not.established.year[1]	Not.established.year	1		0.7951	0.2785	0	1	1	5000	45003
Not.established.year[2]	Not.established.year	2		0.1484	0.2317	0	0	0.8	5000	45003
Not.established.year[3]	Not.established.year	3		0.6061	0.2881	0	0.6667	1	5000	45003
Not.established.year[4]	Not.established.year	4		0.9993	0.007721	1	1	1	5000	45003
Not.established.year[5]	Not.established.year	5		1	0.0004023	1	1	1	5000	45003
Not.established.year[6]	Not.established.year	6		0.9963	0.01166	0.96	1	1	5000	45003
Not.established.year[7]	Not.established.year	7		0.9985	0.01215	1	1	1	5000	45003
Source.City.ave[1]	Source.City.ave	1		0.001982	0.004437	0	0	0.009901	5000	45003
Source.City.ave[2]	Source.City.ave	2		0.004647	0.006775	0	0	0.0198	5000	45003
Source.City.ave[3]	Source.City.ave	3		0.00438	0.006577	0	0	0.0198	5000	45003
Source.City.ave[4]	Source.City.ave	4		0.002824	0.005251	0	0	0.0198	5000	45003
Source.City.ave[5]	Source.City.ave	5		0.001425	0.003767	0	0	0.009901	5000	45003
Source.City.ave[6]	Source.City.ave	6		0.002819	0.005276	0	0	0.0198	5000	45003
Source.City.ave[7]	Source.City.ave	7		0.002642	0.005112	0	0	0.0198	5000	45003
Source.City.ave[8]	Source.City.ave	8		0.007908	0.008781	0	0.009901	0.0297	5000	45003
Source.City.ave[9]	Source.City.ave	9		0.007229	0.008471	0	0.009901	0.0297	5000	45003
Source.City.ave[10]	Source.City.ave	10		0.001356	0.003645	0	0	0.009901	5000	45003
Source.City.ave[11]	Source.City.ave	11		0.001043	0.003183	0	0	0.009901	5000	45003
Source.City.ave[12]	Source.City.ave	12		0.00332	0.005708	0	0	0.0198	5000	45003
Source.City.ave[13]	Source.City.ave	13		0.001229	0.003485	0	0	0.009901	5000	45003
Source.City.ave[14]	Source.City.ave	14		0.0023	0.004752	0	0	0.009901	5000	45003
Source.City.ave[15]	Source.City.ave	15		0.003625	0.00598	0	0	0.0198	5000	45003
Source.City.ave[16]	Source.City.ave	16		0.001584	0.003968	0	0	0.009901	5000	45003
Source.City.ave[17]	Source.City.ave	17		0.004361	0.006589	0	0	0.0198	5000	45003
Source.City.ave[18]	Source.City.ave	18		0.001955	0.004407	0	0	0.009901	5000	45003
Source.City.ave[19]	Source.City.ave	19		0.006551	0.00804	0	0	0.0297	5000	45003
Source.City.ave[20]	Source.City.ave	20		0.007327	0.008491	0	0.009901	0.0297	5000	45003
Source.City.ave[21]	Source.City.ave	21		0.003559	0.005916	0	0	0.0198	5000	45003
Source.City.ave[22]	Source.City.ave	22		0.003838	0.006125	0	0	0.0198	5000	45003
Source.City.ave[23]	Source.City.ave	23		0.02599	0.01584	0	0.0198	0.05941	5000	45003
Source.City.ave[24]	Source.City.ave	24		0.003831	0.006139	0	0	0.0198	5000	45003
Source.City.ave[25]	Source.City.ave	25		0.001672	0.004086	0	0	0.009901	5000	45003
Source.City.ave[26]	Source.City.ave	26		0.001322	0.003613	0	0	0.009901	5000	45003
Source.City.ave[27]	Source.City.ave	27		0.0682	0.02501	0.0198	0.06931	0.1188	5000	45003
Source.City.ave[28]	Source.City.ave	28		0.02007	0.014	0	0.0198	0.0495	5000	45003
Source.City.ave[29]	Source.City.ave	29		0.004659	0.006779	0	0	0.0198	5000	45003
Source.City.ave[30]	Source.City.ave	30		0.004793	0.006845	0	0	0.0198	5000	45003
Source.City.ave[31]	Source.City.ave	31		0.002133	0.004582	0	0	0.009901	5000	45003
Source.City.ave[32]	Source.City.ave	32		0.007406	0.008535	0	0.009901	0.0297	5000	45003
Source.City.ave[33]	Source.City.ave	33		0.005251	0.007221	0	0	0.0198	5000	45003
Source.City.ave[34]	Source.City.ave	34		0.003095	0.005537	0	0	0.0198	5000	45003
Source.City.ave[35]	Source.City.ave	35		0.001496	0.003845	0	0	0.009901	5000	45003
Source.City.ave[36]	Source.City.ave	36		0.05764	0.02319	0.0198	0.05941	0.1089	5000	45003
Source.City.ave[37]	Source.City.ave	37		0.001845	0.004268	0	0	0.009901	5000	45003
Source.City.ave[38]	Source.City.ave	38		0.005521	0.007351	0	0	0.0198	5000	45003
Source.City.ave[39]	Source.City.ave	39		0.03934	0.0194	0.009901	0.0396	0.07921	5000	45003
Source.City.ave[40]	Source.City.ave	40		0.002187	0.004657	0	0	0.009901	5000	45003
Source.City.ave[41]	Source.City.ave	41		0.005016	0.007044	0	0	0.0198	5000	45003
Source.City.ave[42]	Source.City.ave	42		0.1373	0.03427	0.07921	0.1386	0.2079	5000	45003
Source.City.ave[43]	Source.City.ave	43		0.00265	0.005157	0	0	0.0198	5000	45003
Source.City.ave[44]	Source.City.ave	44		0.007677	0.008736	0	0.009901	0.0297	5000	45003
Source.City.ave[45]	Source.City.ave	45		0.004277	0.006547	0	0	0.0198	5000	45003
Source.City.ave[46]	Source.City.ave	46		0.005379	0.007289	0	0	0.0198	5000	45003
Source.City.ave[47]	Source.City.ave	47		0.002955	0.005434	0	0	0.0198	5000	45003
Source.City.ave[48]	Source.City.ave	48		0.004196	0.006486	0	0	0.0198	5000	45003
Source.City.ave[49]	Source.City.ave	49		0.004744	0.006843	0	0	0.0198	5000	45003
Source.City.ave[50]	Source.City.ave	50		0.001888	0.00432	0	0	0.009901	5000	45003
Source.City.ave[51]	Source.City.ave	51		0.2969	0.0449	0.2079	0.297	0.3861	5000	45003
Source.City.ave[52]	Source.City.ave	52		0.005717	0.007527	0	0	0.0198	5000	45003
Source.City.ave[53]	Source.City.ave	53		0.03131	0.01738	0	0.0297	0.06931	5000	45003
Source.City.ave[54]	Source.City.ave	54		0.005698	0.007479	0	0	0.0198	5000	45003
Source.City.ave[55]	Source.City.ave	55		0.002565	0.005067	0	0	0.0198	5000	45003
Source.City.ave[56]	Source.City.ave	56		0.003754	0.006065	0	0	0.0198	5000	45003
Source.City.ave[57]	Source.City.ave	57		0.02243	0.01476	0	0.0198	0.05941	5000	45003
Source.City.ave[58]	Source.City.ave	58		0.1212	0.03074	0.06931	0.1188	0.1881	5000	45003
Source.City.year[1,1]	Source.City.year	1	1	0.004755	0.02828	0	0	0.1667	5000	45003
Source.City.year[1,2]	Source.City.year	1	2	0.003753	0.01933	0	0	0.1	5000	45003
Source.City.year[1,3]	Source.City.year	1	3	0.008185	0.05235	0	0	0	5000	45003
Source.City.year[1,4]	Source.City.year	1	4	0.002456	0.01293	0	0	0.06667	5000	45003
Source.City.year[1,5]	Source.City.year	1	5	0.0006566	0.00458	0	0	0	5000	45003
Source.City.year[1,6]	Source.City.year	1	6	0.0002107	0.002907	0	0	0	5000	45003
Source.City.year[1,7]	Source.City.year	1	7	0.004287	0.01942	0	0	0.09091	5000	45003
Source.City.year[2,1]	Source.City.year	2	1	0.01041	0.04175	0	0	0.1667	5000	45003
Source.City.year[2,2]	Source.City.year	2	2	0.007973	0.02811	0	0	0.1	5000	45003
Source.City.year[2,3]	Source.City.year	2	3	0.01709	0.07468	0	0	0.3333	5000	45003
Source.City.year[2,4]	Source.City.year	2	4	0.006091	0.0203	0	0	0.06667	5000	45003
Source.City.year[2,5]	Source.City.year	2	5	0.001818	0.007556	0	0	0.03226	5000	45003
Source.City.year[2,6]	Source.City.year	2	6	0.0006728	0.005192	0	0	0	5000	45003
Source.City.year[2,7]	Source.City.year	2	7	0.01012	0.02948	0	0	0.09091	5000	45003
Source.City.year[3,1]	Source.City.year	3	1	0.006859	0.03372	0	0	0.1667	5000	45003
Source.City.year[3,2]	Source.City.year	3	2	0.005371	0.02297	0	0	0.1	5000	45003
Source.City.year[3,3]	Source.City.year	3	3	0.00794	0.05146	0	0	0	5000	45003
Source.City.year[3,4]	Source.City.year	3	4	0.006386	0.02085	0	0	0.06667	5000	45003
Source.City.year[3,5]	Source.City.year	3	5	0.002925	0.009617	0	0	0.03226	5000	45003
Source.City.year[3,6]	Source.City.year	3	6	0.001757	0.008348	0	0	0.04	5000	45003
Source.City.year[3,7]	Source.City.year	3	7	0.008482	0.02779	0	0	0.09091	5000	45003
Source.City.year[4,1]	Source.City.year	4	1	0.004381	0.0269	0	0	0.1667	5000	45003
Source.City.year[4,2]	Source.City.year	4	2	0.003451	0.01863	0	0	0.1	5000	45003
Source.City.year[4,3]	Source.City.year	4	3	0.005414	0.04231	0	0	0	5000	45003
Source.City.year[4,4]	Source.City.year	4	4	0.003939	0.0163	0	0	0.06667	5000	45003
Source.City.year[4,5]	Source.City.year	4	5	0.001875	0.007762	0	0	0.03226	5000	45003
Source.City.year[4,6]	Source.City.year	4	6	0.001171	0.00681	0	0	0.04	5000	45003
Source.City.year[4,7]	Source.City.year	4	7	0.005608	0.02253	0	0	0.09091	5000	45003
Source.City.year[5,1]	Source.City.year	5	1	0.002207	0.01918	0	0	0	5000	45003
Source.City.year[5,2]	Source.City.year	5	2	0.001769	0.01325	0	0	0	5000	45003
Source.City.year[5,3]	Source.City.year	5	3	0.002674	0.02973	0	0	0	5000	45003
Source.City.year[5,4]	Source.City.year	5	4	0.002001	0.01157	0	0	0.06667	5000	45003
Source.City.year[5,5]	Source.City.year	5	5	0.0009397	0.005505	0	0	0.03226	5000	45003
Source.City.year[5,6]	Source.City.year	5	6	0.0006346	0.00502	0	0	0	5000	45003
Source.City.year[5,7]	Source.City.year	5	7	0.002725	0.01574	0	0	0.09091	5000	45003
Source.City.year[6,1]	Source.City.year	6	1	0.00377	0.02508	0	0	0	5000	45003
Source.City.year[6,2]	Source.City.year	6	2	0.003271	0.01804	0	0	0.1	5000	45003
Source.City.year[6,3]	Source.City.year	6	3	0.004089	0.03709	0	0	0	5000	45003
Source.City.year[6,4]	Source.City.year	6	4	0.003809	0.01588	0	0	0.06667	5000	45003
Source.City.year[6,5]	Source.City.year	6	5	0.002057	0.008085	0	0	0.03226	5000	45003
Source.City.year[6,6]	Source.City.year	6	6	0.00161	0.007991	0	0	0.04	5000	45003
Source.City.year[6,7]	Source.City.year	6	7	0.005089	0.02135	0	0	0.09091	5000	45003
Source.City.year[7,1]	Source.City.year	7	1	0.003855	0.02532	0	0	0	5000	45003
Source.City.year[7,2]	Source.City.year	7	2	0.003166	0.01766	0	0	0.1	5000	45003
Source.City.year[7,3]	Source.City.year	7	3	0.004896	0.04022	0	0	0	5000	45003
Source.City.year[7,4]	Source.City.year	7	4	0.00386	0.01607	0	0	0.06667	5000	45003
Source.City.year[7,5]	Source.City.year	7	5	0.001753	0.007482	0	0	0.03226	5000	45003
Source.City.year[7,6]	Source.City.year	7	6	0.001184	0.006826	0	0	0.04	5000	45003
Source.City.year[7,7]	Source.City.year	7	7	0.005042	0.02147	0	0	0.09091	5000	45003
Source.City.year[8,1]	Source.City.year	8	1	0.01075	0.04256	0	0	0.1667	5000	45003
Source.City.year[8,2]	Source.City.year	8	2	0.009433	0.03057	0	0	0.1	5000	45003
Source.City.year[8,3]	Source.City.year	8	3	0.01174	0.0622	0	0	0.3333	5000	45003
Source.City.year[8,4]	Source.City.year	8	4	0.0113	0.02744	0	0	0.06667	5000	45003
Source.City.year[8,5]	Source.City.year	8	5	0.005562	0.0133	0	0	0.03226	5000	45003
Source.City.year[8,6]	Source.City.year	8	6	0.00398	0.01252	0	0	0.04	5000	45003
Source.City.year[8,7]	Source.City.year	8	7	0.01484	0.03637	0	0	0.09091	5000	45003
Source.City.year[9,1]	Source.City.year	9	1	0.009525	0.03951	0	0	0.1667	5000	45003
Source.City.year[9,2]	Source.City.year	9	2	0.008139	0.02853	0	0	0.1	5000	45003
Source.City.year[9,3]	Source.City.year	9	3	0.01021	0.05775	0	0	0.3333	5000	45003
Source.City.year[9,4]	Source.City.year	9	4	0.01018	0.02595	0	0	0.06667	5000	45003
Source.City.year[9,5]	Source.City.year	9	5	0.00522	0.01292	0	0	0.03226	5000	45003
Source.City.year[9,6]	Source.City.year	9	6	0.004074	0.01274	0	0	0.04	5000	45003
Source.City.year[9,7]	Source.City.year	9	7	0.01314	0.03431	0	0	0.09091	5000	45003
Source.City.year[10,1]	Source.City.year	10	1	0.001848	0.01759	0	0	0	5000	45003
Source.City.year[10,2]	Source.City.year	10	2	0.001611	0.0127	0	0	0	5000	45003
Source.City.year[10,3]	Source.City.year	10	3	0.00177	0.02423	0	0	0	5000	45003
Source.City.year[10,4]	Source.City.year	10	4	0.001715	0.01069	0	0	0.06667	5000	45003
Source.City.year[10,5]	Source.City.year	10	5	0.0009634	0.005579	0	0	0.03226	5000	45003
Source.City.year[10,6]	Source.City.year	10	6	0.0007751	0.00561	0	0	0	5000	45003
Source.City.year[10,7]	Source.City.year	10	7	0.002683	0.01563	0	0	0.09091	5000	45003
Source.City.year[11,1]	Source.City.year	11	1	0.001367	0.01511	0	0	0	5000	45003
Source.City.year[11,2]	Source.City.year	11	2	0.001175	0.01084	0	0	0	5000	45003
Source.City.year[11,3]	Source.City.year	11	3	0.001504	0.02245	0	0	0	5000	45003
Source.City.year[11,4]	Source.City.year	11	4	0.001391	0.009601	0	0	0	5000	45003
Source.City.year[11,5]	Source.City.year	11	5	0.0007641	0.004948	0	0	0	5000	45003
Source.City.year[11,6]	Source.City.year	11	6	0.0006097	0.004923	0	0	0	5000	45003
Source.City.year[11,7]	Source.City.year	11	7	0.001919	0.01322	0	0	0	5000	45003
Source.City.year[12,1]	Source.City.year	12	1	0.005337	0.02993	0	0	0.1667	5000	45003
Source.City.year[12,2]	Source.City.year	12	2	0.004384	0.02093	0	0	0.1	5000	45003
Source.City.year[12,3]	Source.City.year	12	3	0.007659	0.05024	0	0	0	5000	45003
Source.City.year[12,4]	Source.City.year	12	4	0.00486	0.01794	0	0	0.06667	5000	45003
Source.City.year[12,5]	Source.City.year	12	5	0.00206	0.008127	0	0	0.03226	5000	45003
Source.City.year[12,6]	Source.City.year	12	6	0.00113	0.006701	0	0	0.04	5000	45003
Source.City.year[12,7]	Source.City.year	12	7	0.006501	0.02417	0	0	0.09091	5000	45003
Source.City.year[13,1]	Source.City.year	13	1	0.001692	0.01671	0	0	0	5000	45003
Source.City.year[13,2]	Source.City.year	13	2	0.00144	0.01212	0	0	0	5000	45003
Source.City.year[13,3]	Source.City.year	13	3	0.001889	0.02512	0	0	0	5000	45003
Source.City.year[13,4]	Source.City.year	13	4	0.001778	0.0109	0	0	0.06667	5000	45003
Source.City.year[13,5]	Source.City.year	13	5	0.0008401	0.005218	0	0	0.03226	5000	45003
Source.City.year[13,6]	Source.City.year	13	6	0.0006355	0.005023	0	0	0	5000	45003
Source.City.year[13,7]	Source.City.year	13	7	0.002301	0.01456	0	0	0	5000	45003
Source.City.year[14,1]	Source.City.year	14	1	0.002904	0.02189	0	0	0	5000	45003
Source.City.year[14,2]	Source.City.year	14	2	0.002604	0.01604	0	0	0.1	5000	45003
Source.City.year[14,3]	Source.City.year	14	3	0.003215	0.03258	0	0	0	5000	45003
Source.City.year[14,4]	Source.City.year	14	4	0.003311	0.01484	0	0	0.06667	5000	45003
Source.City.year[14,5]	Source.City.year	14	5	0.001681	0.007351	0	0	0.03226	5000	45003
Source.City.year[14,6]	Source.City.year	14	6	0.00128	0.007145	0	0	0.04	5000	45003
Source.City.year[14,7]	Source.City.year	14	7	0.004129	0.01928	0	0	0.09091	5000	45003
Source.City.year[15,1]	Source.City.year	15	1	0.005429	0.02996	0	0	0.1667	5000	45003
Source.City.year[15,2]	Source.City.year	15	2	0.004577	0.02133	0	0	0.1	5000	45003
Source.City.year[15,3]	Source.City.year	15	3	0.006718	0.04716	0	0	0	5000	45003
Source.City.year[15,4]	Source.City.year	15	4	0.005207	0.01866	0	0	0.06667	5000	45003
Source.City.year[15,5]	Source.City.year	15	5	0.002368	0.008756	0	0	0.03226	5000	45003
Source.City.year[15,6]	Source.City.year	15	6	0.001555	0.007838	0	0	0.04	5000	45003
Source.City.year[15,7]	Source.City.year	15	7	0.00702	0.02509	0	0	0.09091	5000	45003
Source.City.year[16,1]	Source.City.year	16	1	0.002359	0.01988	0	0	0	5000	45003
Source.City.year[16,2]	Source.City.year	16	2	0.001731	0.01311	0	0	0	5000	45003
Source.City.year[16,3]	Source.City.year	16	3	0.00217	0.02681	0	0	0	5000	45003
Source.City.year[16,4]	Source.City.year	16	4	0.002173	0.01207	0	0	0.06667	5000	45003
Source.City.year[16,5]	Source.City.year	16	5	0.001101	0.005947	0	0	0.03226	5000	45003
Source.City.year[16,6]	Source.City.year	16	6	0.0009324	0.0061	0	0	0	5000	45003
Source.City.year[16,7]	Source.City.year	16	7	0.002909	0.01628	0	0	0.09091	5000	45003
Source.City.year[17,1]	Source.City.year	17	1	0.006144	0.03214	0	0	0.1667	5000	45003
Source.City.year[17,2]	Source.City.year	17	2	0.005149	0.02264	0	0	0.1	5000	45003
Source.City.year[17,3]	Source.City.year	17	3	0.006792	0.04736	0	0	0	5000	45003
Source.City.year[17,4]	Source.City.year	17	4	0.0062	0.02033	0	0	0.06667	5000	45003
Source.City.year[17,5]	Source.City.year	17	5	0.003003	0.009851	0	0	0.03226	5000	45003
Source.City.year[17,6]	Source.City.year	17	6	0.0021	0.009158	0	0	0.04	5000	45003
Source.City.year[17,7]	Source.City.year	17	7	0.008464	0.02762	0	0	0.09091	5000	45003
Source.City.year[18,1]	Source.City.year	18	1	0.002726	0.02128	0	0	0	5000	45003
Source.City.year[18,2]	Source.City.year	18	2	0.002298	0.01515	0	0	0	5000	45003
Source.City.year[18,3]	Source.City.year	18	3	0.003363	0.03368	0	0	0	5000	45003
Source.City.year[18,4]	Source.City.year	18	4	0.002841	0.01372	0	0	0.06667	5000	45003
Source.City.year[18,5]	Source.City.year	18	5	0.001319	0.006528	0	0	0.03226	5000	45003
Source.City.year[18,6]	Source.City.year	18	6	0.0009386	0.006131	0	0	0	5000	45003
Source.City.year[18,7]	Source.City.year	18	7	0.003737	0.01844	0	0	0.09091	5000	45003
Source.City.year[19,1]	Source.City.year	19	1	0.008481	0.03723	0	0	0.1667	5000	45003
Source.City.year[19,2]	Source.City.year	19	2	0.007491	0.02716	0	0	0.1	5000	45003
Source.City.year[19,3]	Source.City.year	19	3	0.008873	0.05421	0	0	0.3333	5000	45003
Source.City.year[19,4]	Source.City.year	19	4	0.008976	0.02448	0	0	0.06667	5000	45003
Source.City.year[19,5]	Source.City.year	19	5	0.004757	0.01236	0	0	0.03226	5000	45003
Source.City.year[19,6]	Source.City.year	19	6	0.003821	0.01226	0	0	0.04	5000	45003
Source.City.year[19,7]	Source.City.year	19	7	0.01196	0.03281	0	0	0.09091	5000	45003
Source.City.year[20,1]	Source.City.year	20	1	0.0101	0.04081	0	0	0.1667	5000	45003
Source.City.year[20,2]	Source.City.year	20	2	0.008368	0.02879	0	0	0.1	5000	45003
Source.City.year[20,3]	Source.City.year	20	3	0.01057	0.05908	0	0	0.3333	5000	45003
Source.City.year[20,4]	Source.City.year	20	4	0.0101	0.02582	0	0	0.06667	5000	45003
Source.City.year[20,5]	Source.City.year	20	5	0.005229	0.01288	0	0	0.03226	5000	45003
Source.City.year[20,6]	Source.City.year	20	6	0.00397	0.01259	0	0	0.04	5000	45003
Source.City.year[20,7]	Source.City.year	20	7	0.01374	0.03516	0	0	0.09091	5000	45003
Source.City.year[21,1]	Source.City.year	21	1	0.004733	0.02784	0	0	0.1667	5000	45003
Source.City.year[21,2]	Source.City.year	21	2	0.003835	0.01951	0	0	0.1	5000	45003
Source.City.year[21,3]	Source.City.year	21	3	0.0042	0.03738	0	0	0	5000	45003
Source.City.year[21,4]	Source.City.year	21	4	0.004846	0.01801	0	0	0.06667	5000	45003
Source.City.year[21,5]	Source.City.year	21	5	0.002571	0.009069	0	0	0.03226	5000	45003
Source.City.year[21,6]	Source.City.year	21	6	0.002231	0.009492	0	0	0.04	5000	45003
Source.City.year[21,7]	Source.City.year	21	7	0.006545	0.02421	0	0	0.09091	5000	45003
Source.City.year[22,1]	Source.City.year	22	1	0.005114	0.02909	0	0	0.1667	5000	45003
Source.City.year[22,2]	Source.City.year	22	2	0.004226	0.02048	0	0	0.1	5000	45003
Source.City.year[22,3]	Source.City.year	22	3	0.00574	0.04371	0	0	0	5000	45003
Source.City.year[22,4]	Source.City.year	22	4	0.005291	0.01879	0	0	0.06667	5000	45003
Source.City.year[22,5]	Source.City.year	22	5	0.002725	0.009376	0	0	0.03226	5000	45003
Source.City.year[22,6]	Source.City.year	22	6	0.002217	0.009401	0	0	0.04	5000	45003
Source.City.year[22,7]	Source.City.year	22	7	0.007109	0.02522	0	0	0.09091	5000	45003
Source.City.year[23,1]	Source.City.year	23	1	0.03083	0.07049	0	0	0.1667	5000	45003
Source.City.year[23,2]	Source.City.year	23	2	0.02682	0.05133	0	0	0.2	5000	45003
Source.City.year[23,3]	Source.City.year	23	3	0.03032	0.09897	0	0	0.3333	5000	45003
Source.City.year[23,4]	Source.City.year	23	4	0.03335	0.04656	0	0	0.1333	5000	45003
Source.City.year[23,5]	Source.City.year	23	5	0.02006	0.02501	0	0	0.06452	5000	45003
Source.City.year[23,6]	Source.City.year	23	6	0.01913	0.02753	0	0	0.08	5000	45003
Source.City.year[23,7]	Source.City.year	23	7	0.04366	0.06133	0	0	0.1818	5000	45003
Source.City.year[24,1]	Source.City.year	24	1	0.004707	0.02812	0	0	0.1667	5000	45003
Source.City.year[24,2]	Source.City.year	24	2	0.004013	0.01996	0	0	0.1	5000	45003
Source.City.year[24,3]	Source.City.year	24	3	0.004429	0.03843	0	0	0	5000	45003
Source.City.year[24,4]	Source.City.year	24	4	0.005117	0.01838	0	0	0.06667	5000	45003
Source.City.year[24,5]	Source.City.year	24	5	0.002899	0.009638	0	0	0.03226	5000	45003
Source.City.year[24,6]	Source.City.year	24	6	0.002741	0.01041	0	0	0.04	5000	45003
Source.City.year[24,7]	Source.City.year	24	7	0.006369	0.02394	0	0	0.09091	5000	45003
Source.City.year[25,1]	Source.City.year	25	1	0.002729	0.02133	0	0	0	5000	45003
Source.City.year[25,2]	Source.City.year	25	2	0.002215	0.01485	0	0	0	5000	45003
Source.City.year[25,3]	Source.City.year	25	3	0.003903	0.03593	0	0	0	5000	45003
Source.City.year[25,4]	Source.City.year	25	4	0.002462	0.01287	0	0	0.06667	5000	45003
Source.City.year[25,5]	Source.City.year	25	5	0.001041	0.005813	0	0	0.03226	5000	45003
Source.City.year[25,6]	Source.City.year	25	6	0.0005777	0.004787	0	0	0	5000	45003
Source.City.year[25,7]	Source.City.year	25	7	0.003182	0.01693	0	0	0.09091	5000	45003
Source.City.year[26,1]	Source.City.year	26	1	0.001692	0.01678	0	0	0	5000	45003
Source.City.year[26,2]	Source.City.year	26	2	0.001438	0.01202	0	0	0	5000	45003
Source.City.year[26,3]	Source.City.year	26	3	0.001637	0.0233	0	0	0	5000	45003
Source.City.year[26,4]	Source.City.year	26	4	0.001761	0.01081	0	0	0.06667	5000	45003
Source.City.year[26,5]	Source.City.year	26	5	0.0009942	0.005686	0	0	0.03226	5000	45003
Source.City.year[26,6]	Source.City.year	26	6	0.0008551	0.005828	0	0	0	5000	45003
Source.City.year[26,7]	Source.City.year	26	7	0.002313	0.01449	0	0	0.09091	5000	45003
Source.City.year[27,1]	Source.City.year	27	1	0.08477	0.1132	0	0	0.3333	5000	45003
Source.City.year[27,2]	Source.City.year	27	2	0.07424	0.08296	0	0.1	0.3	5000	45003
Source.City.year[27,3]	Source.City.year	27	3	0.07924	0.1566	0	0	0.3333	5000	45003
Source.City.year[27,4]	Source.City.year	27	4	0.08955	0.07429	0	0.06667	0.2667	5000	45003
Source.City.year[27,5]	Source.City.year	27	5	0.05066	0.03803	0	0.03226	0.129	5000	45003
Source.City.year[27,6]	Source.City.year	27	6	0.04711	0.0423	0	0.04	0.16	5000	45003
Source.City.year[27,7]	Source.City.year	27	7	0.1189	0.098	0	0.09091	0.3636	5000	45003
Source.City.year[28,1]	Source.City.year	28	1	0.02197	0.05986	0	0	0.1667	5000	45003
Source.City.year[28,2]	Source.City.year	28	2	0.01987	0.04404	0	0	0.1	5000	45003
Source.City.year[28,3]	Source.City.year	28	3	0.02072	0.08209	0	0	0.3333	5000	45003
Source.City.year[28,4]	Source.City.year	28	4	0.02495	0.04059	0	0	0.1333	5000	45003
Source.City.year[28,5]	Source.City.year	28	5	0.01624	0.0226	0	0	0.06452	5000	45003
Source.City.year[28,6]	Source.City.year	28	6	0.01714	0.02601	0	0	0.08	5000	45003
Source.City.year[28,7]	Source.City.year	28	7	0.02979	0.05122	0	0	0.1818	5000	45003
Source.City.year[29,1]	Source.City.year	29	1	0.006411	0.03242	0	0	0.1667	5000	45003
Source.City.year[29,2]	Source.City.year	29	2	0.005446	0.02323	0	0	0.1	5000	45003
Source.City.year[29,3]	Source.City.year	29	3	0.007125	0.04852	0	0	0	5000	45003
Source.City.year[29,4]	Source.City.year	29	4	0.006527	0.02083	0	0	0.06667	5000	45003
Source.City.year[29,5]	Source.City.year	29	5	0.003201	0.01008	0	0	0.03226	5000	45003
Source.City.year[29,6]	Source.City.year	29	6	0.002459	0.009843	0	0	0.04	5000	45003
Source.City.year[29,7]	Source.City.year	29	7	0.008874	0.02838	0	0	0.09091	5000	45003
Source.City.year[30,1]	Source.City.year	30	1	0.004503	0.02736	0	0	0.1667	5000	45003
Source.City.year[30,2]	Source.City.year	30	2	0.004115	0.02023	0	0	0.1	5000	45003
Source.City.year[30,3]	Source.City.year	30	3	0.004	0.0365	0	0	0	5000	45003
Source.City.year[30,4]	Source.City.year	30	4	0.005158	0.01851	0	0	0.06667	5000	45003
Source.City.year[30,5]	Source.City.year	30	5	0.00455	0.012	0	0	0.03226	5000	45003
Source.City.year[30,6]	Source.City.year	30	6	0.005161	0.01428	0	0	0.04	5000	45003
Source.City.year[30,7]	Source.City.year	30	7	0.005135	0.02151	0	0	0.09091	5000	45003
Source.City.year[31,1]	Source.City.year	31	1	0.00257	0.02066	0	0	0	5000	45003
Source.City.year[31,2]	Source.City.year	31	2	0.002231	0.01484	0	0	0	5000	45003
Source.City.year[31,3]	Source.City.year	31	3	0.002326	0.02775	0	0	0	5000	45003
Source.City.year[31,4]	Source.City.year	31	4	0.002656	0.01326	0	0	0.06667	5000	45003
Source.City.year[31,5]	Source.City.year	31	5	0.001686	0.007348	0	0	0.03226	5000	45003
Source.City.year[31,6]	Source.City.year	31	6	0.001611	0.007982	0	0	0.04	5000	45003
Source.City.year[31,7]	Source.City.year	31	7	0.003487	0.01782	0	0	0.09091	5000	45003
Source.City.year[32,1]	Source.City.year	32	1	0.008448	0.03743	0	0	0.1667	5000	45003
Source.City.year[32,2]	Source.City.year	32	2	0.007679	0.02762	0	0	0.1	5000	45003
Source.City.year[32,3]	Source.City.year	32	3	0.007718	0.05057	0	0	0	5000	45003
Source.City.year[32,4]	Source.City.year	32	4	0.009334	0.0247	0	0	0.06667	5000	45003
Source.City.year[32,5]	Source.City.year	32	5	0.005803	0.01363	0	0	0.03226	5000	45003
Source.City.year[32,6]	Source.City.year	32	6	0.006066	0.01551	0	0	0.04	5000	45003
Source.City.year[32,7]	Source.City.year	32	7	0.01144	0.0322	0	0	0.09091	5000	45003
Source.City.year[33,1]	Source.City.year	33	1	0.005755	0.03089	0	0	0.1667	5000	45003
Source.City.year[33,2]	Source.City.year	33	2	0.005251	0.02286	0	0	0.1	5000	45003
Source.City.year[33,3]	Source.City.year	33	3	0.005074	0.04093	0	0	0	5000	45003
Source.City.year[33,4]	Source.City.year	33	4	0.006484	0.02071	0	0	0.06667	5000	45003
Source.City.year[33,5]	Source.City.year	33	5	0.004298	0.01172	0	0	0.03226	5000	45003
Source.City.year[33,6]	Source.City.year	33	6	0.004633	0.01356	0	0	0.04	5000	45003
Source.City.year[33,7]	Source.City.year	33	7	0.00743	0.02592	0	0	0.09091	5000	45003
Source.City.year[34,1]	Source.City.year	34	1	0.003807	0.02517	0	0	0	5000	45003
Source.City.year[34,2]	Source.City.year	34	2	0.003469	0.01859	0	0	0.1	5000	45003
Source.City.year[34,3]	Source.City.year	34	3	0.00414	0.03699	0	0	0	5000	45003
Source.City.year[34,4]	Source.City.year	34	4	0.004266	0.0168	0	0	0.06667	5000	45003
Source.City.year[34,5]	Source.City.year	34	5	0.002312	0.008624	0	0	0.03226	5000	45003
Source.City.year[34,6]	Source.City.year	34	6	0.001786	0.008473	0	0	0.04	5000	45003
Source.City.year[34,7]	Source.City.year	34	7	0.005662	0.02265	0	0	0.09091	5000	45003
Source.City.year[35,1]	Source.City.year	35	1	0.001426	0.01547	0	0	0	5000	45003
Source.City.year[35,2]	Source.City.year	35	2	0.001329	0.01153	0	0	0	5000	45003
Source.City.year[35,3]	Source.City.year	35	3	0.001341	0.0211	0	0	0	5000	45003
Source.City.year[35,4]	Source.City.year	35	4	0.001708	0.01066	0	0	0.06667	5000	45003
Source.City.year[35,5]	Source.City.year	35	5	0.001344	0.006563	0	0	0.03226	5000	45003
Source.City.year[35,6]	Source.City.year	35	6	0.001475	0.007663	0	0	0.04	5000	45003
Source.City.year[35,7]	Source.City.year	35	7	0.001913	0.01327	0	0	0	5000	45003
Source.City.year[36,1]	Source.City.year	36	1	0.06192	0.0988	0	0	0.3333	5000	45003
Source.City.year[36,2]	Source.City.year	36	2	0.05769	0.07311	0	0	0.2	5000	45003
Source.City.year[36,3]	Source.City.year	36	3	0.05257	0.1286	0	0	0.3333	5000	45003
Source.City.year[36,4]	Source.City.year	36	4	0.06775	0.06533	0	0.06667	0.2	5000	45003
Source.City.year[36,5]	Source.City.year	36	5	0.04772	0.0376	0	0.03226	0.129	5000	45003
Source.City.year[36,6]	Source.City.year	36	6	0.05223	0.04423	0	0.04	0.16	5000	45003
Source.City.year[36,7]	Source.City.year	36	7	0.08308	0.08317	0	0.09091	0.2727	5000	45003
Source.City.year[37,1]	Source.City.year	37	1	0.002829	0.02164	0	0	0	5000	45003
Source.City.year[37,2]	Source.City.year	37	2	0.002287	0.01515	0	0	0	5000	45003
Source.City.year[37,3]	Source.City.year	37	3	0.003652	0.03484	0	0	0	5000	45003
Source.City.year[37,4]	Source.City.year	37	4	0.002689	0.01343	0	0	0.06667	5000	45003
Source.City.year[37,5]	Source.City.year	37	5	0.001206	0.00619	0	0	0.03226	5000	45003
Source.City.year[37,6]	Source.City.year	37	6	0.0007653	0.005525	0	0	0	5000	45003
Source.City.year[37,7]	Source.City.year	37	7	0.003517	0.01786	0	0	0.09091	5000	45003
Source.City.year[38,1]	Source.City.year	38	1	0.005888	0.03129	0	0	0.1667	5000	45003
Source.City.year[38,2]	Source.City.year	38	2	0.005335	0.02315	0	0	0.1	5000	45003
Source.City.year[38,3]	Source.City.year	38	3	0.005377	0.04205	0	0	0	5000	45003
Source.City.year[38,4]	Source.City.year	38	4	0.006548	0.02091	0	0	0.06667	5000	45003
Source.City.year[38,5]	Source.City.year	38	5	0.004636	0.01215	0	0	0.03226	5000	45003
Source.City.year[38,6]	Source.City.year	38	6	0.00504	0.01418	0	0	0.04	5000	45003
Source.City.year[38,7]	Source.City.year	38	7	0.007713	0.02638	0	0	0.09091	5000	45003
Source.City.year[39,1]	Source.City.year	39	1	0.03968	0.07978	0	0	0.1667	5000	45003
Source.City.year[39,2]	Source.City.year	39	2	0.03743	0.06047	0	0	0.2	5000	45003
Source.City.year[39,3]	Source.City.year	39	3	0.03545	0.1063	0	0	0.3333	5000	45003
Source.City.year[39,4]	Source.City.year	39	4	0.04322	0.05273	0	0	0.2	5000	45003
Source.City.year[39,5]	Source.City.year	39	5	0.03487	0.033	0	0.03226	0.09677	5000	45003
Source.City.year[39,6]	Source.City.year	39	6	0.04023	0.03953	0	0.04	0.12	5000	45003
Source.City.year[39,7]	Source.City.year	39	7	0.04728	0.0638	0	0	0.1818	5000	45003
Source.City.year[40,1]	Source.City.year	40	1	0.002692	0.0211	0	0	0	5000	45003
Source.City.year[40,2]	Source.City.year	40	2	0.00232	0.01524	0	0	0	5000	45003
Source.City.year[40,3]	Source.City.year	40	3	0.002392	0.02823	0	0	0	5000	45003
Source.City.year[40,4]	Source.City.year	40	4	0.002746	0.01351	0	0	0.06667	5000	45003
Source.City.year[40,5]	Source.City.year	40	5	0.00174	0.00751	0	0	0.03226	5000	45003
Source.City.year[40,6]	Source.City.year	40	6	0.001583	0.007965	0	0	0.04	5000	45003
Source.City.year[40,7]	Source.City.year	40	7	0.003606	0.018	0	0	0.09091	5000	45003
Source.City.year[41,1]	Source.City.year	41	1	0.005003	0.02874	0	0	0.1667	5000	45003
Source.City.year[41,2]	Source.City.year	41	2	0.004491	0.02105	0	0	0.1	5000	45003
Source.City.year[41,3]	Source.City.year	41	3	0.004703	0.03957	0	0	0	5000	45003
Source.City.year[41,4]	Source.City.year	41	4	0.005715	0.01936	0	0	0.06667	5000	45003
Source.City.year[41,5]	Source.City.year	41	5	0.004423	0.01186	0	0	0.03226	5000	45003
Source.City.year[41,6]	Source.City.year	41	6	0.004978	0.014	0	0	0.04	5000	45003
Source.City.year[41,7]	Source.City.year	41	7	0.006391	0.0241	0	0	0.09091	5000	45003
Source.City.year[42,1]	Source.City.year	42	1	0.1276	0.1364	0	0.1667	0.5	5000	45003
Source.City.year[42,2]	Source.City.year	42	2	0.1214	0.1028	0	0.1	0.3	5000	45003
Source.City.year[42,3]	Source.City.year	42	3	0.109	0.1803	0	0	0.6667	5000	45003
Source.City.year[42,4]	Source.City.year	42	4	0.139	0.0891	0	0.1333	0.3333	5000	45003
Source.City.year[42,5]	Source.City.year	42	5	0.1359	0.06164	0.03226	0.129	0.2581	5000	45003
Source.City.year[42,6]	Source.City.year	42	6	0.1525	0.0716	0.04	0.16	0.32	5000	45003
Source.City.year[42,7]	Source.City.year	42	7	0.1315	0.1011	0	0.09091	0.3636	5000	45003
Source.City.year[43,1]	Source.City.year	43	1	0.002333	0.01958	0	0	0	5000	45003
Source.City.year[43,2]	Source.City.year	43	2	0.002238	0.01494	0	0	0	5000	45003
Source.City.year[43,3]	Source.City.year	43	3	0.002037	0.02617	0	0	0	5000	45003
Source.City.year[43,4]	Source.City.year	43	4	0.002735	0.0135	0	0	0.06667	5000	45003
Source.City.year[43,5]	Source.City.year	43	5	0.002725	0.009372	0	0	0.03226	5000	45003
Source.City.year[43,6]	Source.City.year	43	6	0.002913	0.01083	0	0	0.04	5000	45003
Source.City.year[43,7]	Source.City.year	43	7	0.002442	0.01493	0	0	0.09091	5000	45003
Source.City.year[44,1]	Source.City.year	44	1	0.00714	0.03435	0	0	0.1667	5000	45003
Source.City.year[44,2]	Source.City.year	44	2	0.006206	0.02478	0	0	0.1	5000	45003
Source.City.year[44,3]	Source.City.year	44	3	0.006192	0.04528	0	0	0	5000	45003
Source.City.year[44,4]	Source.City.year	44	4	0.007699	0.0227	0	0	0.06667	5000	45003
Source.City.year[44,5]	Source.City.year	44	5	0.007868	0.01589	0	0	0.03226	5000	45003
Source.City.year[44,6]	Source.City.year	44	6	0.0085	0.01834	0	0	0.04	5000	45003
Source.City.year[44,7]	Source.City.year	44	7	0.007274	0.02566	0	0	0.09091	5000	45003
Source.City.year[45,1]	Source.City.year	45	1	0.003378	0.02372	0	0	0	5000	45003
Source.City.year[45,2]	Source.City.year	45	2	0.0034	0.01835	0	0	0.1	5000	45003
Source.City.year[45,3]	Source.City.year	45	3	0.002755	0.03034	0	0	0	5000	45003
Source.City.year[45,4]	Source.City.year	45	4	0.003717	0.01576	0	0	0.06667	5000	45003
Source.City.year[45,5]	Source.City.year	45	5	0.00518	0.01294	0	0	0.03226	5000	45003
Source.City.year[45,6]	Source.City.year	45	6	0.005012	0.01414	0	0	0.04	5000	45003
Source.City.year[45,7]	Source.City.year	45	7	0.002525	0.01515	0	0	0.09091	5000	45003
Source.City.year[46,1]	Source.City.year	46	1	0.00454	0.02754	0	0	0.1667	5000	45003
Source.City.year[46,2]	Source.City.year	46	2	0.004289	0.02055	0	0	0.1	5000	45003
Source.City.year[46,3]	Source.City.year	46	3	0.003911	0.03596	0	0	0	5000	45003
Source.City.year[46,4]	Source.City.year	46	4	0.005134	0.01844	0	0	0.06667	5000	45003
Source.City.year[46,5]	Source.City.year	46	5	0.005987	0.01384	0	0	0.03226	5000	45003
Source.City.year[46,6]	Source.City.year	46	6	0.006043	0.01548	0	0	0.04	5000	45003
Source.City.year[46,7]	Source.City.year	46	7	0.004339	0.01987	0	0	0.09091	5000	45003
Source.City.year[47,1]	Source.City.year	47	1	0.002337	0.01966	0	0	0	5000	45003
Source.City.year[47,2]	Source.City.year	47	2	0.002269	0.01501	0	0	0	5000	45003
Source.City.year[47,3]	Source.City.year	47	3	0.002	0.02584	0	0	0	5000	45003
Source.City.year[47,4]	Source.City.year	47	4	0.002672	0.01331	0	0	0.06667	5000	45003
Source.City.year[47,5]	Source.City.year	47	5	0.00353	0.01076	0	0	0.03226	5000	45003
Source.City.year[47,6]	Source.City.year	47	6	0.003385	0.01157	0	0	0.04	5000	45003
Source.City.year[47,7]	Source.City.year	47	7	0.001968	0.01333	0	0	0	5000	45003
Source.City.year[48,1]	Source.City.year	48	1	0.003289	0.02344	0	0	0	5000	45003
Source.City.year[48,2]	Source.City.year	48	2	0.003231	0.01792	0	0	0.1	5000	45003
Source.City.year[48,3]	Source.City.year	48	3	0.002548	0.02912	0	0	0	5000	45003
Source.City.year[48,4]	Source.City.year	48	4	0.003638	0.01545	0	0	0.06667	5000	45003
Source.City.year[48,5]	Source.City.year	48	5	0.005127	0.01283	0	0	0.03226	5000	45003
Source.City.year[48,6]	Source.City.year	48	6	0.004921	0.01405	0	0	0.04	5000	45003
Source.City.year[48,7]	Source.City.year	48	7	0.002509	0.01511	0	0	0.09091	5000	45003
Source.City.year[49,1]	Source.City.year	49	1	0.003852	0.02526	0	0	0	5000	45003
Source.City.year[49,2]	Source.City.year	49	2	0.003795	0.01943	0	0	0.1	5000	45003
Source.City.year[49,3]	Source.City.year	49	3	0.003274	0.03295	0	0	0	5000	45003
Source.City.year[49,4]	Source.City.year	49	4	0.004271	0.0169	0	0	0.06667	5000	45003
Source.City.year[49,5]	Source.City.year	49	5	0.005489	0.01328	0	0	0.03226	5000	45003
Source.City.year[49,6]	Source.City.year	49	6	0.005515	0.01479	0	0	0.04	5000	45003
Source.City.year[49,7]	Source.City.year	49	7	0.003287	0.01727	0	0	0.09091	5000	45003
Source.City.year[50,1]	Source.City.year	50	1	0.001655	0.01657	0	0	0	5000	45003
Source.City.year[50,2]	Source.City.year	50	2	0.001749	0.01319	0	0	0	5000	45003
Source.City.year[50,3]	Source.City.year	50	3	0.001452	0.02195	0	0	0	5000	45003
Source.City.year[50,4]	Source.City.year	50	4	0.001985	0.0115	0	0	0.06667	5000	45003
Source.City.year[50,5]	Source.City.year	50	5	0.001898	0.007834	0	0	0.03226	5000	45003
Source.City.year[50,6]	Source.City.year	50	6	0.001993	0.008921	0	0	0.04	5000	45003
Source.City.year[50,7]	Source.City.year	50	7	0.00186	0.01297	0	0	0	5000	45003
Source.City.year[51,1]	Source.City.year	51	1	0.2378	0.1757	0	0.1667	0.6667	5000	45003
Source.City.year[51,2]	Source.City.year	51	2	0.2375	0.1359	0	0.2	0.5	5000	45003
Source.City.year[51,3]	Source.City.year	51	3	0.2022	0.2334	0	0	0.6667	5000	45003
Source.City.year[51,4]	Source.City.year	51	4	0.2581	0.1181	0.06667	0.2667	0.5333	5000	45003
Source.City.year[51,5]	Source.City.year	51	5	0.3459	0.08132	0.1935	0.3548	0.5161	5000	45003
Source.City.year[51,6]	Source.City.year	51	6	0.3526	0.09279	0.16	0.36	0.52	5000	45003
Source.City.year[51,7]	Source.City.year	51	7	0.1968	0.123	0	0.1818	0.4545	5000	45003
Source.City.year[52,1]	Source.City.year	52	1	0.004252	0.02649	0	0	0.1667	5000	45003
Source.City.year[52,2]	Source.City.year	52	2	0.004295	0.02072	0	0	0.1	5000	45003
Source.City.year[52,3]	Source.City.year	52	3	0.003437	0.03382	0	0	0	5000	45003
Source.City.year[52,4]	Source.City.year	52	4	0.00482	0.01786	0	0	0.06667	5000	45003
Source.City.year[52,5]	Source.City.year	52	5	0.007282	0.01527	0	0	0.03226	5000	45003
Source.City.year[52,6]	Source.City.year	52	6	0.00671	0.01641	0	0	0.04	5000	45003
Source.City.year[52,7]	Source.City.year	52	7	0.002988	0.01651	0	0	0.09091	5000	45003
Source.City.year[53,1]	Source.City.year	53	1	0.02345	0.06225	0	0	0.1667	5000	45003
Source.City.year[53,2]	Source.City.year	53	2	0.02297	0.04748	0	0	0.1	5000	45003
Source.City.year[53,3]	Source.City.year	53	3	0.01967	0.08051	0	0	0.3333	5000	45003
Source.City.year[53,4]	Source.City.year	53	4	0.02536	0.04077	0	0	0.1333	5000	45003
Source.City.year[53,5]	Source.City.year	53	5	0.04032	0.03538	0	0.03226	0.129	5000	45003
Source.City.year[53,6]	Source.City.year	53	6	0.03665	0.03744	0	0.04	0.12	5000	45003
Source.City.year[53,7]	Source.City.year	53	7	0.01697	0.03915	0	0	0.09091	5000	45003
Source.City.year[54,1]	Source.City.year	54	1	0.004255	0.02666	0	0	0.1667	5000	45003
Source.City.year[54,2]	Source.City.year	54	2	0.004275	0.02064	0	0	0.1	5000	45003
Source.City.year[54,3]	Source.City.year	54	3	0.003452	0.03389	0	0	0	5000	45003
Source.City.year[54,4]	Source.City.year	54	4	0.004717	0.01767	0	0	0.06667	5000	45003
Source.City.year[54,5]	Source.City.year	54	5	0.007385	0.01538	0	0	0.03226	5000	45003
Source.City.year[54,6]	Source.City.year	54	6	0.006596	0.01619	0	0	0.04	5000	45003
Source.City.year[54,7]	Source.City.year	54	7	0.002929	0.01626	0	0	0.09091	5000	45003
Source.City.year[55,1]	Source.City.year	55	1	0.00197	0.01808	0	0	0	5000	45003
Source.City.year[55,2]	Source.City.year	55	2	0.001795	0.01341	0	0	0	5000	45003
Source.City.year[55,3]	Source.City.year	55	3	0.001526	0.02261	0	0	0	5000	45003
Source.City.year[55,4]	Source.City.year	55	4	0.002175	0.01197	0	0	0.06667	5000	45003
Source.City.year[55,5]	Source.City.year	55	5	0.003289	0.0103	0	0	0.03226	5000	45003
Source.City.year[55,6]	Source.City.year	55	6	0.002994	0.01091	0	0	0.04	5000	45003
Source.City.year[55,7]	Source.City.year	55	7	0.001392	0.01121	0	0	0	5000	45003
Source.City.year[56,1]	Source.City.year	56	1	0.002763	0.02142	0	0	0	5000	45003
Source.City.year[56,2]	Source.City.year	56	2	0.002771	0.01659	0	0	0.1	5000	45003
Source.City.year[56,3]	Source.City.year	56	3	0.002563	0.0292	0	0	0	5000	45003
Source.City.year[56,4]	Source.City.year	56	4	0.003132	0.01437	0	0	0.06667	5000	45003
Source.City.year[56,5]	Source.City.year	56	5	0.004837	0.01239	0	0	0.03226	5000	45003
Source.City.year[56,6]	Source.City.year	56	6	0.004241	0.01298	0	0	0.04	5000	45003
Source.City.year[56,7]	Source.City.year	56	7	0.002206	0.01422	0	0	0	5000	45003
Source.City.year[57,1]	Source.City.year	57	1	0.01918	0.05632	0	0	0.1667	5000	45003
Source.City.year[57,2]	Source.City.year	57	2	0.0185	0.04275	0	0	0.1	5000	45003
Source.City.year[57,3]	Source.City.year	57	3	0.01755	0.07608	0	0	0.3333	5000	45003
Source.City.year[57,4]	Source.City.year	57	4	0.02205	0.03792	0	0	0.1333	5000	45003
Source.City.year[57,5]	Source.City.year	57	5	0.02415	0.02749	0	0.03226	0.09677	5000	45003
Source.City.year[57,6]	Source.City.year	57	6	0.02485	0.03134	0	0	0.08	5000	45003
Source.City.year[57,7]	Source.City.year	57	7	0.01934	0.04134	0	0	0.09091	5000	45003
Source.City.year[58,1]	Source.City.year	58	1	0.1377	0.1434	0	0.1667	0.5	5000	45003
Source.City.year[58,2]	Source.City.year	58	2	0.1964	0.1256	0	0.2	0.5	5000	45003
Source.City.year[58,3]	Source.City.year	58	3	0.2036	0.2274	0	0.3333	0.6667	5000	45003
Source.City.year[58,4]	Source.City.year	58	4	0.07813	0.07219	0	0.06667	0.2667	5000	45003
Source.City.year[58,5]	Source.City.year	58	5	0.1313	0.05409	0.03226	0.129	0.2581	5000	45003
Source.City.year[58,6]	Source.City.year	58	6	0.1214	0.05053	0.04	0.12	0.24	5000	45003
Source.City.year[58,7]	Source.City.year	58	7	0.05154	0.06696	0	0	0.1818	5000	45003
Time[1]	Time	1		32.49	7.872	21.45	30.52	53.44	5000	45003
Time[2]	Time	2		32.62	7.864	21.99	30.56	53.84	5000	45003
Time[3]	Time	3		32.22	7.762	21.54	30.27	53.37	5000	45003
Time[4]	Time	4		31.42	7.588	20.91	29.64	52.7	5000	45003
Time[5]	Time	5		29.2	7.44	17.73	28.14	50.33	5000	45003
Time[6]	Time	6		28.96	7.389	17.18	28	49.95	5000	45003
Time[7]	Time	7		44.35	6.835	32.64	43.89	57.69	5000	45003
Time[8]	Time	8		44.29	6.866	32.34	43.89	57.71	5000	45003
Time[9]	Time	9		44.16	6.983	31.84	43.82	57.67	5000	45003
Time[10]	Time	10		44.12	7.037	31.66	43.77	57.65	5000	45003
Time[11]	Time	11		44.03	7.025	31.48	43.72	57.64	5000	45003
Time[12]	Time	12		44.05	7.064	31.38	43.72	57.7	5000	45003
Time[13]	Time	13		43.89	7.19	30.9	43.66	57.62	5000	45003
Time[14]	Time	14		43.64	7.429	29.69	43.42	57.6	5000	45003
Time[15]	Time	15		43.02	7.947	27.64	43.09	57.55	5000	45003
Time[16]	Time	16		42.43	8.443	25.8	42.75	57.49	5000	45003
Time[17]	Time	17		32.18	12.33	3.155	30.46	57.2	5000	45003
Time[18]	Time	18		24.49	12.52	1.149	24.36	53.76	5000	45003
Time[19]	Time	19		39.58	12.73	3.222	40.59	58.52	5000	45003
Time[20]	Time	20		20.93	3.168	15.38	20.8	27.55	5000	45003
Time[21]	Time	21		20.84	2.958	15.37	20.74	27.02	5000	45003
Time[22]	Time	22		20.71	2.976	15.12	20.67	26.77	5000	45003
Time[23]	Time	23		20.69	3.033	14.97	20.64	26.83	5000	45003
Time[24]	Time	24		20.61	2.94	14.87	20.6	26.42	5000	45003
Time[25]	Time	25		20.63	2.953	14.79	20.6	26.53	5000	45003
Time[26]	Time	26		20.59	2.919	14.88	20.58	26.3	5000	45003
Time[27]	Time	27		20.52	2.891	14.76	20.54	26.16	5000	45003
Time[28]	Time	28		20.15	2.894	13.95	20.28	25.46	5000	45003
Time[29]	Time	29		19.85	2.963	13.14	20.07	24.94	5000	45003
Time[30]	Time	30		19.8	2.917	13.18	20.01	24.89	5000	45003
Time[31]	Time	31		19.72	2.988	12.77	19.98	24.84	5000	45003
Time[32]	Time	32		19.75	2.925	13.02	20	24.76	5000	45003
Time[33]	Time	33		19.6	2.978	12.66	19.88	24.62	5000	45003
Time[34]	Time	34		19.45	3.059	12.12	19.76	24.54	5000	45003
Time[35]	Time	35		4.316	3.533	0.7566	3.179	12.85	5000	45003
Time[36]	Time	36		4.216	3.314	0.7547	3.16	12.35	5000	45003
Time[37]	Time	37		4.227	3.353	0.7548	3.157	12.42	5000	45003
Time[38]	Time	38		4.199	3.28	0.751	3.149	12.28	5000	45003
Time[39]	Time	39		4.166	3.206	0.7492	3.153	12.12	5000	45003
Time[40]	Time	40		4.17	3.182	0.7553	3.159	12.07	5000	45003
Time[41]	Time	41		4.142	3.154	0.7565	3.118	11.99	5000	45003
Time[42]	Time	42		4.137	3.128	0.7532	3.159	11.91	5000	45003
Time[43]	Time	43		4.145	3.103	0.7564	3.164	11.86	5000	45003
Time[44]	Time	44		4.128	3.11	0.7524	3.139	11.78	5000	45003
Time[45]	Time	45		4.121	3.076	0.7566	3.143	11.71	5000	45003
Time[46]	Time	46		4.119	3.076	0.7626	3.134	11.81	5000	45003
Time[47]	Time	47		4.107	3.054	0.7586	3.137	11.59	5000	45003
Time[48]	Time	48		4.126	3.051	0.7589	3.181	11.65	5000	45003
Time[49]	Time	49		4.111	3.058	0.7538	3.13	11.67	5000	45003
Time[50]	Time	50		4.109	3.036	0.7531	3.151	11.6	5000	45003
Time[51]	Time	51		4.124	3.055	0.7579	3.171	11.62	5000	45003
Time[52]	Time	52		4.104	3.054	0.7581	3.147	11.7	5000	45003
Time[53]	Time	53		4.094	3.026	0.7563	3.133	11.53	5000	45003
Time[54]	Time	54		4.12	3.061	0.7554	3.156	11.55	5000	45003
Time[55]	Time	55		4.095	3.039	0.7565	3.122	11.53	5000	45003
Time[56]	Time	56		4.091	3.033	0.7557	3.132	11.49	5000	45003
Time[57]	Time	57		4.107	3.043	0.752	3.15	11.53	5000	45003
Time[58]	Time	58		4.118	3.067	0.7586	3.147	11.67	5000	45003
Time[59]	Time	59		4.124	3.11	0.7561	3.139	11.74	5000	45003
Time[60]	Time	60		4.113	3.047	0.7562	3.16	11.65	5000	45003
Time[61]	Time	61		4.109	3.038	0.7545	3.145	11.46	5000	45003
Time[62]	Time	62		4.101	3.052	0.7599	3.155	11.56	5000	45003
Time[63]	Time	63		4.124	3.083	0.7529	3.152	11.69	5000	45003
Time[64]	Time	64		4.13	3.118	0.7545	3.162	11.8	5000	45003
Time[65]	Time	65		4.159	3.202	0.7591	3.134	12.13	5000	45003
Time[66]	Time	66		8.325	13.03	0.6766	3.013	47.9	5000	45003
Time[67]	Time	67		4.221	4.34	0.6623	2.768	17.06	5000	45003
Time[68]	Time	68		3.892	3.537	0.6632	2.715	13.62	5000	45003
Time[69]	Time	69		3.927	3.577	0.6661	2.727	13.85	5000	45003
Time[70]	Time	70		3.807	3.287	0.6617	2.725	12.76	5000	45003
Time[71]	Time	71		3.874	3.432	0.6594	2.738	13.27	5000	45003
Time[72]	Time	72		3.832	3.334	0.6687	2.747	12.93	5000	45003
Time[73]	Time	73		3.808	3.298	0.6675	2.718	12.73	5000	45003
Time[74]	Time	74		3.789	3.255	0.6649	2.716	12.62	5000	45003
Time[75]	Time	75		3.823	3.329	0.6662	2.729	12.81	5000	45003
Time[76]	Time	76		3.767	3.251	0.6644	2.7	12.59	5000	45003
Time[77]	Time	77		3.759	3.219	0.666	2.712	12.42	5000	45003
Time[78]	Time	78		3.756	3.203	0.6643	2.699	12.38	5000	45003
Time[79]	Time	79		3.759	3.208	0.6613	2.717	12.42	5000	45003
Time[80]	Time	80		3.782	3.237	0.6661	2.72	12.5	5000	45003
Time[81]	Time	81		3.787	3.247	0.6647	2.729	12.52	5000	45003
Time[82]	Time	82		3.787	3.248	0.6649	2.731	12.58	5000	45003
Time[83]	Time	83		3.778	3.228	0.6628	2.712	12.43	5000	45003
Time[84]	Time	84		3.765	3.224	0.6596	2.723	12.36	5000	45003
Time[85]	Time	85		3.776	3.218	0.6681	2.709	12.45	5000	45003
Time[86]	Time	86		3.767	3.236	0.6619	2.694	12.45	5000	45003
Time[87]	Time	87		3.782	3.228	0.6632	2.716	12.44	5000	45003
Time[88]	Time	88		3.771	3.269	0.6647	2.695	12.52	5000	45003
Time[89]	Time	89		3.769	3.239	0.6654	2.701	12.44	5000	45003
Time[90]	Time	90		3.856	3.443	0.6619	2.722	13.23	5000	45003
Time[91]	Time	91		9.763	9.091	0.7158	6.336	30.49	5000	45003
Time[92]	Time	92		7.635	6.486	0.7069	5.433	22.03	5000	45003
Time[93]	Time	93		7.576	6.452	0.7095	5.394	22.05	5000	45003
Time[94]	Time	94		7.591	6.486	0.7074	5.38	22.07	5000	45003
Time[95]	Time	95		7.445	6.261	0.7049	5.352	21.27	5000	45003
Time[96]	Time	96		7.448	6.252	0.7059	5.362	21.24	5000	45003
Time[97]	Time	97		7.166	5.893	0.7092	5.247	20	5000	45003
Time[98]	Time	98		6.986	5.709	0.7055	5.157	19.48	5000	45003
Time[99]	Time	99		6.991	5.69	0.7013	5.156	19.43	5000	45003
Time[100]	Time	100		6.9	5.589	0.7015	5.111	19	5000	45003
Time[101]	Time	101		6.797	5.453	0.7024	5.091	18.7	5000	45003
TimeX[1]	TimeX	1		28.96	7.389	17.18	28	49.95	5000	45003
TimeX[2]	TimeX	2		44.29	6.866	32.34	43.89	57.71	5000	45003
TimeX[3]	TimeX	3		19.85	2.963	13.14	20.07	24.94	5000	45003
TimeX[4]	TimeX	4		4.109	3.036	0.7531	3.151	11.6	5000	45003
TimeX[5]	TimeX	5		4.159	3.202	0.7591	3.134	12.13	5000	45003
Tthreshold[1]	Tthreshold	1		13.43	2.51	7.511	13.75	17.42	5000	45003
Tthreshold[2]	Tthreshold	2		35.63	2.74	31.38	35.24	42.15	5000	45003
a0	a0			-47.86	1.769	-51.26	-47.9	-44.29	5000	45003
aa	aa			0.01063	0.1048	-0.2014	0.01165	0.2131	5000	45003
arrival.year[1]	arrival.year	1		0.004777	0.03317	0	0	0	5000	45003
arrival.year[2]	arrival.year	2		1.333e-05	0.001155	0	0	0	5000	45003
arrival.year[3]	arrival.year	3		0.09514	0.1908	0	0	0.6667	5000	45003
arrival.year[4]	arrival.year	4		0.02409	0.09328	0	0	0.2667	5000	45003
arrival.year[5]	arrival.year	5		0.9769	0.102	0.8065	1	1	5000	45003
arrival.year[6]	arrival.year	6		0.9667	0.0945	0.76	1	1	5000	45003
arrival.year[7]	arrival.year	7		0.7923	0.307	0	1	1	5000	45003
bb	bb			0.04658	0.008217	0.03056	0.04641	0.0631	5000	45003
dbeetle.rep[1]	dbeetle.rep	1		-111.8	17.35	-143.1	-112.4	-77.74	5000	45003
dbeetle.rep[2]	dbeetle.rep	2		-111.4	17.77	-143.4	-111.9	-76.43	5000	45003
dbeetle.rep[3]	dbeetle.rep	3		-111.3	17.65	-143.3	-111.8	-77.27	5000	45003
dbeetle.rep[4]	dbeetle.rep	4		-110	18.16	-143.5	-110.4	-75.24	5000	45003
dbeetle.rep[5]	dbeetle.rep	5		-105.9	18.08	-140	-105.9	-71.27	5000	45003
dbeetle.rep[6]	dbeetle.rep	6		-105.5	18.73	-140.4	-105.6	-69.84	5000	45003
dbeetle.rep[7]	dbeetle.rep	7		-123	14.03	-150.1	-123.2	-95.05	5000	45003
dbeetle.rep[8]	dbeetle.rep	8		-123.2	13.92	-150.2	-123.4	-95.25	5000	45003
dbeetle.rep[9]	dbeetle.rep	9		-121.8	13.82	-148.7	-122	-94.3	5000	45003
dbeetle.rep[10]	dbeetle.rep	10		-123.1	14.03	-150.3	-123.2	-94.96	5000	45003
dbeetle.rep[11]	dbeetle.rep	11		-123	13.95	-150.3	-123.1	-95	5000	45003
dbeetle.rep[12]	dbeetle.rep	12		-122.7	13.99	-149.8	-122.8	-94.7	5000	45003
dbeetle.rep[13]	dbeetle.rep	13		-121.7	13.83	-148.8	-121.9	-93.75	5000	45003
dbeetle.rep[14]	dbeetle.rep	14		-121.4	14.1	-148.6	-121.6	-93.19	5000	45003
dbeetle.rep[15]	dbeetle.rep	15		-120.8	14.45	-148.6	-121.1	-91.87	5000	45003
dbeetle.rep[16]	dbeetle.rep	16		-119.9	15.02	-148.4	-120.4	-89.56	5000	45003
dbeetle.rep[17]	dbeetle.rep	17		-108.5	25.29	-145.6	-110.8	-49.39	5000	45003
dbeetle.rep[18]	dbeetle.rep	18		-98.27	24.58	-140.5	-98.35	-48.33	5000	45003
dbeetle.rep[19]	dbeetle.rep	19		-113.7	33.92	-150.7	-120.8	-5.684	5000	45003
dbeetle.rep[20]	dbeetle.rep	20		-90.17	18	-118.2	-91.27	-51.8	5000	45003
dbeetle.rep[21]	dbeetle.rep	21		-90.19	18.07	-118.2	-91.39	-50.52	5000	45003
dbeetle.rep[22]	dbeetle.rep	22		-89.76	17.54	-117.4	-90.83	-53.26	5000	45003
dbeetle.rep[23]	dbeetle.rep	23		-89.59	17.23	-117.2	-90.63	-53.97	5000	45003
dbeetle.rep[24]	dbeetle.rep	24		-89.48	17.96	-117.2	-90.63	-51.95	5000	45003
dbeetle.rep[25]	dbeetle.rep	25		-89.4	17.46	-117	-90.43	-53.81	5000	45003
dbeetle.rep[26]	dbeetle.rep	26		-89.58	17.05	-116.7	-90.49	-55.77	5000	45003
dbeetle.rep[27]	dbeetle.rep	27		-89.2	16.97	-116.4	-90.05	-55.47	5000	45003
dbeetle.rep[28]	dbeetle.rep	28		-87.27	16.87	-114.4	-88.18	-54.26	5000	45003
dbeetle.rep[29]	dbeetle.rep	29		-85.55	17.24	-113.7	-86.57	-48.59	5000	45003
dbeetle.rep[30]	dbeetle.rep	30		-85.22	17.11	-113.1	-86.13	-49.84	5000	45003
dbeetle.rep[31]	dbeetle.rep	31		-84.71	17.61	-112.6	-85.83	-44.44	5000	45003
dbeetle.rep[32]	dbeetle.rep	32		-84.51	17.44	-112.8	-85.43	-47.52	5000	45003
dbeetle.rep[33]	dbeetle.rep	33		-83.78	18.51	-113.4	-84.87	-41.54	5000	45003
dbeetle.rep[34]	dbeetle.rep	34		-82.18	20.24	-113.7	-83.78	-30.19	5000	45003
dbeetle.rep[35]	dbeetle.rep	35		-78.1	22.52	-104.4	-80.99	-12.31	5000	45003
dbeetle.rep[36]	dbeetle.rep	36		-78.11	18.54	-101.6	-79.96	-41.54	5000	45003
dbeetle.rep[37]	dbeetle.rep	37		-75.94	19.47	-100	-78.12	-28.39	5000	45003
dbeetle.rep[38]	dbeetle.rep	38		-75.52	18.11	-99.23	-77.2	-39.37	5000	45003
dbeetle.rep[39]	dbeetle.rep	39		-75.6	17.11	-98.87	-76.87	-48.01	5000	45003
dbeetle.rep[40]	dbeetle.rep	40		-72.73	16.57	-95.79	-73.92	-44.16	5000	45003
dbeetle.rep[41]	dbeetle.rep	41		-72.77	16.41	-95.75	-73.8	-45.93	5000	45003
dbeetle.rep[42]	dbeetle.rep	42		-72.8	15.93	-95.55	-73.69	-48.32	5000	45003
dbeetle.rep[43]	dbeetle.rep	43		-73.12	16.32	-96.34	-74.04	-46.65	5000	45003
dbeetle.rep[44]	dbeetle.rep	44		-73.46	16.6	-97.1	-74.42	-45.75	5000	45003
dbeetle.rep[45]	dbeetle.rep	45		-72.76	17.13	-96.17	-73.77	-43.71	5000	45003
dbeetle.rep[46]	dbeetle.rep	46		-69.99	16.44	-93	-70.85	-42.9	5000	45003
dbeetle.rep[47]	dbeetle.rep	47		-69.28	16.79	-93.06	-70.26	-37.75	5000	45003
dbeetle.rep[48]	dbeetle.rep	48		-71.44	18.71	-95.44	-73.06	-24.12	5000	45003
dbeetle.rep[49]	dbeetle.rep	49		-70	16.72	-92.69	-71.11	-40.29	5000	45003
dbeetle.rep[50]	dbeetle.rep	50		-70.78	19.78	-95.31	-72.72	-17.06	5000	45003
dbeetle.rep[51]	dbeetle.rep	51		-68.15	17.52	-91.6	-69.34	-31.02	5000	45003
dbeetle.rep[52]	dbeetle.rep	52		-67.63	17.67	-91	-68.95	-28.6	5000	45003
dbeetle.rep[53]	dbeetle.rep	53		-69.3	20.29	-93.88	-71.53	-11.9	5000	45003
dbeetle.rep[54]	dbeetle.rep	54		-68.1	18.42	-91.4	-69.75	-22.28	5000	45003
dbeetle.rep[55]	dbeetle.rep	55		-67.6	18.32	-90.81	-69.11	-24.94	5000	45003
dbeetle.rep[56]	dbeetle.rep	56		-67.21	21.23	-92.75	-69.65	-6.558	5000	45003
dbeetle.rep[57]	dbeetle.rep	57		-66.08	22.04	-92.16	-68.88	-2.333	5000	45003
dbeetle.rep[58]	dbeetle.rep	58		-64.32	29.96	-98.85	-70.39	22.76	5000	45003
dbeetle.rep[59]	dbeetle.rep	59		-64.15	29.13	-98.03	-69.87	21.47	5000	45003
dbeetle.rep[60]	dbeetle.rep	60		-63.47	25.82	-93.46	-67.62	13.3	5000	45003
dbeetle.rep[61]	dbeetle.rep	61		-63.7	26.31	-94.26	-68.01	13.8	5000	45003
dbeetle.rep[62]	dbeetle.rep	62		-62.79	28.58	-97.02	-68.13	20.27	5000	45003
dbeetle.rep[63]	dbeetle.rep	63		-60.98	28.5	-96.59	-66.05	21.99	5000	45003
dbeetle.rep[64]	dbeetle.rep	64		-47.76	45.49	-129	-59.61	58.46	5000	45003
dbeetle.rep[65]	dbeetle.rep	65		-35.95	55.49	-149.6	-36.4	78.6	5000	45003
dbeetle.rep[66]	dbeetle.rep	66		-46.2	61.67	-152.4	-44.76	78.28	5000	45003
dbeetle.rep[67]	dbeetle.rep	67		-85.06	20.74	-109.9	-87.57	-34.2	5000	45003
dbeetle.rep[68]	dbeetle.rep	68		-76.68	16.87	-100.1	-77.71	-49.66	5000	45003
dbeetle.rep[69]	dbeetle.rep	69		-74.32	17.12	-98.04	-75.53	-44.88	5000	45003
dbeetle.rep[70]	dbeetle.rep	70		-73.77	16.69	-97.01	-74.81	-46.06	5000	45003
dbeetle.rep[71]	dbeetle.rep	71		-72.41	16.35	-95.56	-73.25	-46.79	5000	45003
dbeetle.rep[72]	dbeetle.rep	72		-71.39	16.03	-94.11	-72.25	-45.09	5000	45003
dbeetle.rep[73]	dbeetle.rep	73		-72.42	16.22	-95.39	-73.29	-46.25	5000	45003
dbeetle.rep[74]	dbeetle.rep	74		-71.88	16.77	-94.5	-72.92	-43.12	5000	45003
dbeetle.rep[75]	dbeetle.rep	75		-70.46	16.02	-93.56	-71.37	-43.44	5000	45003
dbeetle.rep[76]	dbeetle.rep	76		-71.82	16.24	-94.36	-72.79	-44.44	5000	45003
dbeetle.rep[77]	dbeetle.rep	77		-70.91	16.97	-94.06	-72	-37.76	5000	45003
dbeetle.rep[78]	dbeetle.rep	78		-71.31	17.3	-94.82	-72.54	-33.77	5000	45003
dbeetle.rep[79]	dbeetle.rep	79		-71.61	17.21	-94.83	-72.85	-35.53	5000	45003
dbeetle.rep[80]	dbeetle.rep	80		-69.09	16.81	-92.74	-69.99	-40.29	5000	45003
dbeetle.rep[81]	dbeetle.rep	81		-70.68	16.51	-93.36	-71.7	-40.4	5000	45003
dbeetle.rep[82]	dbeetle.rep	82		-69.15	16.64	-92.03	-70.29	-38.11	5000	45003
dbeetle.rep[83]	dbeetle.rep	83		-68.3	17.73	-91.87	-69.62	-26.75	5000	45003
dbeetle.rep[84]	dbeetle.rep	84		-67.99	17.6	-91.07	-69.26	-29.21	5000	45003
dbeetle.rep[85]	dbeetle.rep	85		-67.2	18.29	-90.82	-68.75	-19.34	5000	45003
dbeetle.rep[86]	dbeetle.rep	86		-67.99	21.79	-93.33	-70.7	-3.602	5000	45003
dbeetle.rep[87]	dbeetle.rep	87		-67.85	20.98	-92.7	-70.38	-6.627	5000	45003
dbeetle.rep[88]	dbeetle.rep	88		-64.56	23.39	-92.28	-67.79	4.509	5000	45003
dbeetle.rep[89]	dbeetle.rep	89		-60.98	25.1	-90.85	-64.84	12.36	5000	45003
dbeetle.rep[90]	dbeetle.rep	90		-42.83	48.58	-136.1	-51.63	65.16	5000	45003
dbeetle.rep[91]	dbeetle.rep	91		-85.52	29.17	-121	-90.05	3.449	5000	45003
dbeetle.rep[92]	dbeetle.rep	92		-81.9	18.66	-107.3	-83.45	-47.07	5000	45003
dbeetle.rep[93]	dbeetle.rep	93		-81.92	18.43	-107	-83.52	-46.72	5000	45003
dbeetle.rep[94]	dbeetle.rep	94		-81.58	18.47	-106.8	-83.2	-46.36	5000	45003
dbeetle.rep[95]	dbeetle.rep	95		-80.99	17.83	-105.9	-82.44	-47.98	5000	45003
dbeetle.rep[96]	dbeetle.rep	96		-80.85	18.45	-105.5	-82.38	-47.82	5000	45003
dbeetle.rep[97]	dbeetle.rep	97		-78.51	16.87	-103	-79.44	-50.46	5000	45003
dbeetle.rep[98]	dbeetle.rep	98		-76.86	16.93	-101.4	-77.84	-48.17	5000	45003
dbeetle.rep[99]	dbeetle.rep	99		-76.86	16.78	-101.3	-77.68	-49.69	5000	45003
dbeetle.rep[100]	dbeetle.rep	100		-75.5	16.19	-99.33	-76.28	-48.83	5000	45003
dbeetle.rep[101]	dbeetle.rep	101		-74.1	16.87	-98.07	-75.03	-43.54	5000	45003
deviance	deviance			2349	38.64	2278	2348	2430	5000	45003
dfinal	dfinal			-144.1	2.574	-149.2	-144.1	-139	5000	45003
dherb.rep[1]	dherb.rep	1		-161.3	15.74	-189.3	-162.6	-126.5	5000	45003
dherb.rep[2]	dherb.rep	2		-134.9	12.93	-161	-134.5	-110.2	5000	45003
dherb.rep[3]	dherb.rep	3		-129.2	13.32	-156.4	-128.9	-104.2	5000	45003
dherb.rep[4]	dherb.rep	4		-140.3	16.35	-175.2	-139.3	-110.4	5000	45003
dherb.rep[5]	dherb.rep	5		-151.8	18.16	-186	-152.1	-116.7	5000	45003
dherb.rep[6]	dherb.rep	6		-149	18.19	-184.3	-148.5	-115.1	5000	45003
dherb.rep[7]	dherb.rep	7		-131.5	14.25	-164.3	-130.4	-106.5	5000	45003
dherb.rep[8]	dherb.rep	8		-137.8	16.75	-172.2	-136.1	-108.4	5000	45003
dherb.rep[9]	dherb.rep	9		-156.1	13.99	-181.1	-157.2	-124.2	5000	45003
dherb.rep[10]	dherb.rep	10		-154.6	14.84	-180.3	-156	-120.7	5000	45003
dherb.rep[11]	dherb.rep	11		-129.9	13.42	-160.3	-129.1	-105.8	5000	45003
dherb.rep[12]	dherb.rep	12		-155.3	14.54	-180.6	-156.5	-121.9	5000	45003
dherb.rep[13]	dherb.rep	13		-152.6	15.64	-179.5	-154.3	-118	5000	45003
dherb.rep[14]	dherb.rep	14		-160.9	12.04	-183.7	-161.1	-136.4	5000	45003
dherb.rep[15]	dherb.rep	15		-131.5	14.22	-164	-130.3	-106.6	5000	45003
dherb.rep[16]	dherb.rep	16		-126.5	12.99	-153	-126.1	-102	5000	45003
dherb.rep[17]	dherb.rep	17		-137.6	13.94	-167.3	-137.2	-110.7	5000	45003
dherb.rep[18]	dherb.rep	18		-131.7	13.01	-157.1	-131.8	-106.3	5000	45003
dherb.rep[19]	dherb.rep	19		-126.5	12.47	-151.8	-126.1	-102.9	5000	45003
dherb.rep[20]	dherb.rep	20		-136.6	13.73	-165.3	-136.4	-110.1	5000	45003
dherb.rep[21]	dherb.rep	21		-129.6	12.99	-155.1	-129.6	-104.6	5000	45003
dherb.rep[22]	dherb.rep	22		-132	13.06	-157.6	-132	-106.5	5000	45003
dherb.rep[23]	dherb.rep	23		-132	13.12	-157.9	-132	-106.5	5000	45003
dherb.rep[24]	dherb.rep	24		-131.7	13.15	-157.6	-131.8	-106	5000	45003
dherb.rep[25]	dherb.rep	25		-132.8	13.14	-158.9	-132.8	-107.4	5000	45003
dherb.rep[26]	dherb.rep	26		-140.8	14.8	-172.2	-140	-113.4	5000	45003
dherb.rep[27]	dherb.rep	27		-128.4	13.04	-154.2	-128.1	-103.6	5000	45003
dherb.rep[28]	dherb.rep	28		-123.3	11.92	-147.9	-122.8	-100.8	5000	45003
dherb.rep[29]	dherb.rep	29		-151.5	18.19	-185.5	-152.1	-115.4	5000	45003
dherb.rep[30]	dherb.rep	30		-132.9	15.7	-165.8	-132.4	-103.1	5000	45003
dherb.rep[31]	dherb.rep	31		-152.5	18.25	-186.2	-153.3	-116	5000	45003
dherb.rep[32]	dherb.rep	32		-128.2	13.45	-155.5	-127.6	-103.1	5000	45003
dherb.rep[33]	dherb.rep	33		-125.2	12.7	-151.8	-124.6	-101.7	5000	45003
dherb.rep[34]	dherb.rep	34		-124.6	12.47	-151	-124	-101.5	5000	45003
dherb.rep[35]	dherb.rep	35		-122.5	11.71	-146.9	-122.1	-100.3	5000	45003
dherb.rep[36]	dherb.rep	36		-122.2	11.62	-146.1	-122	-100.2	5000	45003
dherb.rep[37]	dherb.rep	37		-140.6	11.89	-162.9	-141	-116	5000	45003
dherb.rep[38]	dherb.rep	38		-133.1	13.72	-159.1	-133.4	-106.2	5000	45003
dherb.rep[39]	dherb.rep	39		-126.1	13	-153.1	-125.5	-101.9	5000	45003
dherb.rep[40]	dherb.rep	40		-126.2	12.97	-153	-125.5	-102	5000	45003
dherb.rep[41]	dherb.rep	41		-124.8	12.63	-151.3	-124.3	-101.5	5000	45003
dherb.rep[42]	dherb.rep	42		-136.8	13.19	-161.4	-137.4	-109.4	5000	45003
dherb.rep[43]	dherb.rep	43		-123.1	11.89	-148.1	-122.6	-100.6	5000	45003
dherb.rep[44]	dherb.rep	44		-122.6	11.71	-146.9	-122.3	-100.6	5000	45003
dherb.rep[45]	dherb.rep	45		-141.8	11.46	-163.9	-142.1	-118.5	5000	45003
dherb.rep[46]	dherb.rep	46		-130.9	13.86	-157.7	-130.8	-104.4	5000	45003
dherb.rep[47]	dherb.rep	47		-123	11.9	-147.9	-122.6	-100.6	5000	45003
dherb.rep[48]	dherb.rep	48		-134.1	13.52	-159.3	-134.7	-106.8	5000	45003
dherb.rep[49]	dherb.rep	49		-129.1	13.68	-156.3	-128.7	-103.3	5000	45003
dherb.rep[50]	dherb.rep	50		-130.4	13.64	-157.1	-130.2	-104.6	5000	45003
dherb.rep[51]	dherb.rep	51		-96.29	12.76	-121.5	-96.26	-71.65	5000	45003
dherb.rep[52]	dherb.rep	52		-97.88	13.06	-124.2	-97.81	-72.65	5000	45003
dherb.rep[53]	dherb.rep	53		-93.92	12.49	-119	-93.71	-70.15	5000	45003
dherb.rep[54]	dherb.rep	54		-98.56	13.11	-125.7	-98.36	-73.33	5000	45003
dherb.rep[55]	dherb.rep	55		-96.02	12.77	-121.4	-95.98	-71.31	5000	45003
dherb.rep[56]	dherb.rep	56		-93.98	12.42	-118.7	-93.82	-70.12	5000	45003
dherb.rep[57]	dherb.rep	57		-92.82	12.24	-117.5	-92.64	-69.48	5000	45003
dherb.rep[58]	dherb.rep	58		-102.9	14.16	-133.2	-102.4	-76.43	5000	45003
dherb.rep[59]	dherb.rep	59		-109.3	15.53	-140	-108.5	-80.38	5000	45003
dherb.rep[60]	dherb.rep	60		-97.12	12.89	-123.3	-96.98	-72.3	5000	45003
dherb.rep[61]	dherb.rep	61		-91.36	12.43	-116.5	-91.14	-67.66	5000	45003
dherb.rep[62]	dherb.rep	62		-105.7	15.09	-135.1	-105.3	-77.23	5000	45003
dherb.rep[63]	dherb.rep	63		-94.21	12.97	-120.8	-94.05	-69.25	5000	45003
dherb.rep[64]	dherb.rep	64		-87.1	11.67	-110.9	-86.78	-65.01	5000	45003
dherb.rep[65]	dherb.rep	65		-95.29	13.01	-122	-95.12	-70.21	5000	45003
dherb.rep[66]	dherb.rep	66		-102.1	14.58	-132.1	-101.3	-74.93	5000	45003
dherb.rep[67]	dherb.rep	67		-94.92	12.95	-121.2	-94.76	-69.9	5000	45003
dherb.rep[68]	dherb.rep	68		-99.91	14.11	-129.4	-99.21	-73.47	5000	45003
dherb.rep[69]	dherb.rep	69		-95.07	12.99	-121.7	-94.94	-70.09	5000	45003
dherb.rep[70]	dherb.rep	70		-89.03	12.14	-113.6	-88.7	-65.8	5000	45003
dherb.rep[71]	dherb.rep	71		-82.45	12.2	-107.4	-82.06	-59.47	5000	45003
dherb.rep[72]	dherb.rep	72		-82.55	12.19	-107.6	-82.24	-59.68	5000	45003
dherb.rep[73]	dherb.rep	73		-85.49	12.87	-111.7	-85.17	-61.13	5000	45003
dherb.rep[74]	dherb.rep	74		-80.43	11.66	-104.4	-80.07	-58.3	5000	45003
dherb.rep[75]	dherb.rep	75		-88.7	13.4	-116.1	-88.3	-63.32	5000	45003
dherb.rep[76]	dherb.rep	76		-78.95	11.14	-101.6	-78.69	-57.53	5000	45003
dherb.rep[77]	dherb.rep	77		-84.79	12.65	-110.5	-84.56	-60.85	5000	45003
dherb.rep[78]	dherb.rep	78		-84.17	12.59	-109.9	-83.81	-60.44	5000	45003
dherb.rep[79]	dherb.rep	79		-78.7	11.02	-101	-78.43	-57.61	5000	45003
dherb.rep[80]	dherb.rep	80		-78.43	10.94	-100.5	-78.22	-57.46	5000	45003
dherb.rep[81]	dherb.rep	81		-83.32	13.24	-110.5	-82.89	-58.36	5000	45003
dherb.rep[82]	dherb.rep	82		-89.73	13.86	-116.5	-89.76	-62.76	5000	45003
dherb.rep[83]	dherb.rep	83		-80.71	12.5	-106.6	-80.24	-57.23	5000	45003
dherb.rep[84]	dherb.rep	84		-84.05	13.21	-111.1	-83.64	-59.16	5000	45003
dherb.rep[85]	dherb.rep	85		-78.89	12.01	-103.6	-78.54	-56.3	5000	45003
dherb.rep[86]	dherb.rep	86		-92.35	14	-119.3	-92.58	-64.7	5000	45003
dherb.rep[87]	dherb.rep	87		-90.7	13.81	-117.1	-90.8	-63.49	5000	45003
dherb.rep[88]	dherb.rep	88		-110.7	17.78	-145	-109.2	-78.82	5000	45003
dherb.rep[89]	dherb.rep	89		-84.52	13.29	-111.8	-84.16	-59.39	5000	45003
dherb.rep[90]	dherb.rep	90		-88.12	13.77	-115.2	-87.95	-61.76	5000	45003
dherb.rep[91]	dherb.rep	91		-92.59	14.31	-122	-92.44	-64.91	5000	45003
dherb.rep[92]	dherb.rep	92		-80.72	12.88	-107	-80.51	-56.15	5000	45003
dherb.rep[93]	dherb.rep	93		-87.85	13.81	-114.7	-87.81	-60.92	5000	45003
dherb.rep[94]	dherb.rep	94		-86.55	13.6	-113.2	-86.41	-60.14	5000	45003
dherb.rep[95]	dherb.rep	95		-78.95	12.59	-104.7	-78.67	-54.96	5000	45003
dherb.rep[96]	dherb.rep	96		-82.07	13.04	-108.3	-81.85	-57.09	5000	45003
dherb.rep[97]	dherb.rep	97		-79.08	12.58	-104.6	-78.82	-54.94	5000	45003
dherb.rep[98]	dherb.rep	98		-81.53	12.96	-107.5	-81.35	-56.61	5000	45003
dherb.rep[99]	dherb.rep	99		-84.45	13.4	-111.1	-84.34	-58.45	5000	45003
dherb.rep[100]	dherb.rep	100		-86.95	13.58	-113.7	-86.79	-60.52	5000	45003
dinit	dinit			-86.61	1.468	-89.5	-86.61	-83.75	5000	45003
dmix.rep[21]	dmix.rep	21		-87.04	22.99	-132.3	-87.2	-41.41	5000	45003
dmix.rep[22]	dmix.rep	22		-87.16	23.26	-133.1	-87.3	-41.16	5000	45003
dmix.rep[23]	dmix.rep	23		-87.23	23.21	-132.8	-87.2	-40.76	5000	45003
dmix.rep[24]	dmix.rep	24		-87.17	23.13	-132.8	-87.3	-41.38	5000	45003
dmix.rep[25]	dmix.rep	25		-87.32	23.03	-132.8	-87.34	-41.6	5000	45003
dmix.rep[26]	dmix.rep	26		-87.3	23.09	-132.5	-87.36	-41.52	5000	45003
dmix.rep[27]	dmix.rep	27		-87.26	23.02	-133.1	-87.17	-41.59	5000	45003
dmix.rep[28]	dmix.rep	28		-87.24	23.12	-132.8	-87.12	-41.43	5000	45003
dmix.rep[29]	dmix.rep	29		-87.19	22.89	-132.4	-87.15	-41.91	5000	45003
dmix.rep[30]	dmix.rep	30		-87.02	23.14	-132.7	-87.07	-41.31	5000	45003
dmix.rep[31]	dmix.rep	31		-87.25	23.19	-132.7	-87.35	-41.36	5000	45003
dmix.rep[32]	dmix.rep	32		-106	22.79	-151	-106	-60.87	5000	45003
dmix.rep[33]	dmix.rep	33		-105.9	22.58	-150.8	-105.9	-61.35	5000	45003
dmix.rep[34]	dmix.rep	34		-106.1	22.83	-151.9	-106.1	-61.32	5000	45003
dmix.rep[35]	dmix.rep	35		-105.8	22.74	-150.7	-105.9	-60.89	5000	45003
dmix.rep[36]	dmix.rep	36		-105.9	22.64	-150.5	-105.9	-60.93	5000	45003
dmix.rep[37]	dmix.rep	37		-106.1	22.62	-150.7	-106.1	-61.63	5000	45003
dmix.rep[38]	dmix.rep	38		-106.1	22.6	-150.9	-106.1	-61.61	5000	45003
dmix.rep[39]	dmix.rep	39		-105.9	22.68	-150.9	-105.9	-61.24	5000	45003
dmix.rep[40]	dmix.rep	40		-105.9	22.66	-150.9	-106	-61.27	5000	45003
dmix.rep[41]	dmix.rep	41		-105.8	22.62	-150.5	-105.7	-61.22	5000	45003
dmix.rep[42]	dmix.rep	42		-124.8	22.65	-169.7	-124.5	-80.38	5000	45003
dmix.rep[43]	dmix.rep	43		-124.5	22.68	-169.4	-124.4	-79.59	5000	45003
dmix.rep[44]	dmix.rep	44		-124.8	22.83	-170	-124.7	-79.79	5000	45003
dmix.rep[45]	dmix.rep	45		-124.8	22.75	-169.6	-124.6	-80.03	5000	45003
dmix.rep[46]	dmix.rep	46		-124.6	22.88	-169.8	-124.6	-79.81	5000	45003
dmix.rep[47]	dmix.rep	47		-124.9	22.59	-169.8	-124.8	-80.66	5000	45003
dmix.rep[48]	dmix.rep	48		-124.7	22.77	-170.2	-124.7	-79.78	5000	45003
dmix.rep[49]	dmix.rep	49		-124.8	22.79	-170	-124.7	-80.04	5000	45003
dmix.rep[50]	dmix.rep	50		-124.6	22.69	-169.6	-124.5	-80.2	5000	45003
dmix.rep[51]	dmix.rep	51		-124.5	22.64	-169.3	-124.3	-80.36	5000	45003
dmix.rep[52]	dmix.rep	52		-124.8	22.6	-169.8	-124.8	-80.41	5000	45003
dmix.rep[53]	dmix.rep	53		-143.4	23.22	-189.3	-143.3	-98.02	5000	45003
dmix.rep[54]	dmix.rep	54		-143.5	23.36	-189.5	-143.5	-97.57	5000	45003
dmix.rep[55]	dmix.rep	55		-143.5	23.35	-190.2	-143.4	-98.16	5000	45003
dmix.rep[56]	dmix.rep	56		-143.3	23.28	-189.6	-143	-97.6	5000	45003
dmix.rep[57]	dmix.rep	57		-143.5	23.2	-190.1	-143.4	-98.07	5000	45003
dmix.rep[58]	dmix.rep	58		-143.6	23.26	-189.6	-143.4	-97.88	5000	45003
dmix.rep[59]	dmix.rep	59		-143.5	23.22	-189.7	-143.3	-98.32	5000	45003
dmix.rep[60]	dmix.rep	60		-143.4	23.25	-189.8	-143.3	-98.09	5000	45003
dmix.rep[61]	dmix.rep	61		-143.7	23.42	-190.5	-143.5	-98.04	5000	45003
dmix.rep[62]	dmix.rep	62		-143.5	23.27	-190	-143.3	-98.03	5000	45003
doc.herb[1]	doc.herb	1		6.366	4.146	1	4	12	5000	45003
doc.herb[2]	doc.herb	2		7.133	2.149	4	7	10	5000	45003
doc.herb[3]	doc.herb	3		7.295	1.576	4	7	10	5000	45003
doc.herb[4]	doc.herb	4		6.738	2.709	3	6	11	5000	45003
doc.herb[5]	doc.herb	5		6.437	3.601	1	5	12	5000	45003
doc.herb[6]	doc.herb	6		6.457	3.384	2	5	12	5000	45003
doc.herb[7]	doc.herb	7		6.891	2.498	3	7	11	5000	45003
doc.herb[8]	doc.herb	8		6.644	3.062	2	6	12	5000	45003
doc.herb[9]	doc.herb	9		6.447	4.459	1	4	12	5000	45003
doc.herb[10]	doc.herb	10		6.478	4.338	1	4	12	5000	45003
doc.herb[11]	doc.herb	11		6.975	2.328	3	7	11	5000	45003
doc.herb[12]	doc.herb	12		6.375	4.37	1	4	12	5000	45003
doc.herb[13]	doc.herb	13		6.439	4.171	1	4	12	5000	45003
doc.herb[14]	doc.herb	14		5.471	4.728	1	3	12	5000	45003
doc.herb[15]	doc.herb	15		6.878	2.494	3	7	11	5000	45003
doc.herb[16]	doc.herb	16		7.232	1.386	4	7	10	5000	45003
doc.herb[17]	doc.herb	17		6.879	2.637	3	6	11	5000	45003
doc.herb[18]	doc.herb	18		6.934	2.108	4	7	10	5000	45003
doc.herb[19]	doc.herb	19		7.012	1.555	4	7	10	5000	45003
doc.herb[20]	doc.herb	20		6.872	2.556	3	6	10	5000	45003
doc.herb[21]	doc.herb	21		6.948	1.904	4	7	10	5000	45003
doc.herb[22]	doc.herb	22		6.929	2.14	4	7	10	5000	45003
doc.herb[23]	doc.herb	23		6.91	2.136	4	7	10	5000	45003
doc.herb[24]	doc.herb	24		6.94	2.116	4	7	10	5000	45003
doc.herb[25]	doc.herb	25		6.922	2.216	4	7	10	5000	45003
doc.herb[26]	doc.herb	26		6.803	2.881	3	6	11	5000	45003
doc.herb[27]	doc.herb	27		6.966	1.74	4	7	10	5000	45003
doc.herb[28]	doc.herb	28		7.133	1.126	5	7	9	5000	45003
doc.herb[29]	doc.herb	29		6.547	3.973	1	5	12	5000	45003
doc.herb[30]	doc.herb	30		6.82	2.506	3	7	11	5000	45003
doc.herb[31]	doc.herb	31		6.571	4.053	1	5	12	5000	45003
doc.herb[32]	doc.herb	32		6.944	3.104	1	7	12	5000	45003
doc.herb[33]	doc.herb	33		7.202	2.579	1	7	12	5000	45003
doc.herb[34]	doc.herb	34		7.219	2.474	1	7	12	5000	45003
doc.herb[35]	doc.herb	35		7.473	2.03	4	7	11	5000	45003
doc.herb[36]	doc.herb	36		7.508	1.958	4	7	10	5000	45003
doc.herb[37]	doc.herb	37		5.003	4.192	1	3	12	5000	45003
doc.herb[38]	doc.herb	38		6.437	3.765	1	6	12	5000	45003
doc.herb[39]	doc.herb	39		7.125	2.741	1	7	12	5000	45003
doc.herb[40]	doc.herb	40		7.133	2.738	1	7	12	5000	45003
doc.herb[41]	doc.herb	41		7.233	2.52	1	7	12	5000	45003
doc.herb[42]	doc.herb	42		5.957	4.152	1	4	12	5000	45003
doc.herb[43]	doc.herb	43		7.387	2.166	3	7	11	5000	45003
doc.herb[44]	doc.herb	44		7.457	2.061	4	7	11	5000	45003
doc.herb[45]	doc.herb	45		4.398	3.96	1	3	12	5000	45003
doc.herb[46]	doc.herb	46		6.676	3.495	1	6	12	5000	45003
doc.herb[47]	doc.herb	47		7.392	2.157	4	7	11	5000	45003
doc.herb[48]	doc.herb	48		6.344	3.908	1	5	12	5000	45003
doc.herb[49]	doc.herb	49		6.837	3.227	1	7	12	5000	45003
doc.herb[50]	doc.herb	50		6.718	3.44	1	6	12	5000	45003
doc.herb[51]	doc.herb	51		6.778	2.164	4	6	10	5000	45003
doc.herb[52]	doc.herb	52		6.89	2.317	4	7	10	5000	45003
doc.herb[53]	doc.herb	53		6.667	1.909	4	6	10	5000	45003
doc.herb[54]	doc.herb	54		6.93	2.376	3	7	10	5000	45003
doc.herb[55]	doc.herb	55		6.76	2.143	4	6	10	5000	45003
doc.herb[56]	doc.herb	56		6.668	1.916	4	6	10	5000	45003
doc.herb[57]	doc.herb	57		6.64	1.786	4	6	10	5000	45003
doc.herb[58]	doc.herb	58		7.151	2.713	3	8	10	5000	45003
doc.herb[59]	doc.herb	59		7.079	3.132	3	9	11	5000	45003
doc.herb[60]	doc.herb	60		6.835	2.26	4	7	10	5000	45003
doc.herb[61]	doc.herb	61		6.737	1.992	4	7	10	5000	45003
doc.herb[62]	doc.herb	62		6.857	3.225	3	8	11	5000	45003
doc.herb[63]	doc.herb	63		6.84	2.301	3	7	10	5000	45003
doc.herb[64]	doc.herb	64		6.763	1.438	4	7	9	5000	45003
doc.herb[65]	doc.herb	65		6.859	2.406	3	7	10	5000	45003
doc.herb[66]	doc.herb	66		6.942	2.983	3	8	11	5000	45003
doc.herb[67]	doc.herb	67		6.852	2.374	3	7	10	5000	45003
doc.herb[68]	doc.herb	68		6.949	2.82	3	8	11	5000	45003
doc.herb[69]	doc.herb	69		6.876	2.388	3	7	10	5000	45003
doc.herb[70]	doc.herb	70		6.725	1.706	4	7	10	5000	45003
doc.herb[71]	doc.herb	71		6.677	1.832	4	7	10	5000	45003
doc.herb[72]	doc.herb	72		6.673	1.841	4	7	10	5000	45003
doc.herb[73]	doc.herb	73		6.775	2.224	3	7	10	5000	45003
doc.herb[74]	doc.herb	74		6.697	1.532	4	7	10	5000	45003
doc.herb[75]	doc.herb	75		6.924	2.573	3	7	11	5000	45003
doc.herb[76]	doc.herb	76		6.759	1.287	4	7	9	5000	45003
doc.herb[77]	doc.herb	77		6.734	2.128	3	7	10	5000	45003
doc.herb[78]	doc.herb	78		6.705	2.061	4	7	10	5000	45003
doc.herb[79]	doc.herb	79		6.777	1.246	4	7	9	5000	45003
doc.herb[80]	doc.herb	80		6.795	1.177	4	7	9	5000	45003
doc.herb[81]	doc.herb	81		6.708	2.167	3	7	11	5000	45003
doc.herb[82]	doc.herb	82		7.137	2.841	3	8	11	5000	45003
doc.herb[83]	doc.herb	83		6.635	1.831	4	7	10	5000	45003
doc.herb[84]	doc.herb	84		6.737	2.24	3	7	11	5000	45003
doc.herb[85]	doc.herb	85		6.64	1.556	4	7	10	5000	45003
doc.herb[86]	doc.herb	86		7.27	3.079	3	9	11	5000	45003
doc.herb[87]	doc.herb	87		7.18	2.929	3	8	11	5000	45003
doc.herb[88]	doc.herb	88		7.777	4.276	1	10	12	5000	45003
doc.herb[89]	doc.herb	89		6.727	2.306	3	7	11	5000	45003
doc.herb[90]	doc.herb	90		7.004	2.686	3	7	11	5000	45003
doc.herb[91]	doc.herb	91		7.598	3.506	3	9	12	5000	45003
doc.herb[92]	doc.herb	92		6.794	2.469	3	7	11	5000	45003
doc.herb[93]	doc.herb	93		7.152	3.185	3	9	11	5000	45003
doc.herb[94]	doc.herb	94		7.069	3.078	3	8	11	5000	45003
doc.herb[95]	doc.herb	95		6.697	2.235	3	7	10	5000	45003
doc.herb[96]	doc.herb	96		6.841	2.623	3	7	11	5000	45003
doc.herb[97]	doc.herb	97		6.718	2.263	3	7	10	5000	45003
doc.herb[98]	doc.herb	98		6.831	2.558	3	7	11	5000	45003
doc.herb[99]	doc.herb	99		6.949	2.88	3	7	11	5000	45003
doc.herb[100]	doc.herb	100		7.082	3.101	3	8	11	5000	45003
dsource[1,1]	dsource	1	1	-199.9	1.869	-203.5	-199.9	-196.1	5000	45003
dsource[1,2]	dsource	1	2	-184.9	1.874	-188.5	-184.9	-181.1	5000	45003
dsource[1,3]	dsource	1	3	-148.9	1.869	-152.5	-148.9	-145.1	5000	45003
dsource[1,4]	dsource	1	4	-115.9	1.867	-119.5	-115.9	-112.1	5000	45003
dsource[1,5]	dsource	1	5	-103.9	1.87	-107.4	-103.9	-100.1	5000	45003
dsource[1,6]	dsource	1	6	-101.9	1.867	-105.5	-101.9	-98.11	5000	45003
dsource[1,7]	dsource	1	7	-94.86	1.864	-98.42	-94.88	-91.09	5000	45003
dsource[1,8]	dsource	1	8	-99.87	1.87	-103.5	-99.89	-96.11	5000	45003
dsource[1,9]	dsource	1	9	-112.9	1.865	-116.5	-112.9	-109.1	5000	45003
dsource[1,10]	dsource	1	10	-123.9	1.87	-127.5	-123.9	-120.1	5000	45003
dsource[1,11]	dsource	1	11	-151.9	1.87	-155.5	-151.9	-148.1	5000	45003
dsource[1,12]	dsource	1	12	-178.9	1.868	-182.5	-178.9	-175.1	5000	45003
dsource[2,1]	dsource	2	1	-198.9	1.889	-202.5	-198.9	-195.1	5000	45003
dsource[2,2]	dsource	2	2	-183.9	1.884	-187.5	-183.9	-180.1	5000	45003
dsource[2,3]	dsource	2	3	-146.9	1.879	-150.5	-146.9	-143.1	5000	45003
dsource[2,4]	dsource	2	4	-112.9	1.884	-116.5	-112.9	-109.1	5000	45003
dsource[2,5]	dsource	2	5	-101.9	1.884	-105.5	-101.9	-98.06	5000	45003
dsource[2,6]	dsource	2	6	-98.86	1.885	-102.5	-98.88	-95.07	5000	45003
dsource[2,7]	dsource	2	7	-93.87	1.886	-97.49	-93.89	-90.06	5000	45003
dsource[2,8]	dsource	2	8	-97.87	1.881	-101.5	-97.89	-94.08	5000	45003
dsource[2,9]	dsource	2	9	-110.9	1.878	-114.5	-110.9	-107.1	5000	45003
dsource[2,10]	dsource	2	10	-123.9	1.879	-127.5	-123.9	-120.1	5000	45003
dsource[2,11]	dsource	2	11	-149.9	1.88	-153.5	-149.9	-146.1	5000	45003
dsource[2,12]	dsource	2	12	-177.9	1.881	-181.5	-177.9	-174.1	5000	45003
dsource[3,1]	dsource	3	1	-153.9	2.499	-158.8	-153.9	-148.9	5000	45003
dsource[3,2]	dsource	3	2	-152.9	2.498	-157.7	-152.9	-147.9	5000	45003
dsource[3,3]	dsource	3	3	-123.9	2.499	-128.7	-123.9	-118.9	5000	45003
dsource[3,4]	dsource	3	4	-102.9	2.493	-107.7	-102.9	-97.91	5000	45003
dsource[3,5]	dsource	3	5	-93.86	2.497	-98.69	-93.87	-88.91	5000	45003
dsource[3,6]	dsource	3	6	-89.87	2.506	-94.74	-89.89	-84.89	5000	45003
dsource[3,7]	dsource	3	7	-85.86	2.493	-90.7	-85.87	-80.89	5000	45003
dsource[3,8]	dsource	3	8	-84.86	2.487	-89.69	-84.87	-79.93	5000	45003
dsource[3,9]	dsource	3	9	-97.86	2.508	-102.7	-97.9	-92.9	5000	45003
dsource[3,10]	dsource	3	10	-110.8	2.505	-115.7	-110.9	-105.9	5000	45003
dsource[3,11]	dsource	3	11	-115.9	2.482	-120.7	-115.9	-111	5000	45003
dsource[3,12]	dsource	3	12	-142.9	2.502	-147.7	-142.9	-137.9	5000	45003
dsource[4,1]	dsource	4	1	-157.9	2.137	-162	-157.9	-153.6	5000	45003
dsource[4,2]	dsource	4	2	-152.9	2.147	-157	-152.9	-148.6	5000	45003
dsource[4,3]	dsource	4	3	-122.9	2.146	-127	-122.9	-118.6	5000	45003
dsource[4,4]	dsource	4	4	-102.9	2.142	-107	-102.9	-98.58	5000	45003
dsource[4,5]	dsource	4	5	-93.86	2.14	-98.03	-93.88	-89.62	5000	45003
dsource[4,6]	dsource	4	6	-88.86	2.14	-93.04	-88.88	-84.6	5000	45003
dsource[4,7]	dsource	4	7	-85.86	2.14	-90	-85.88	-81.58	5000	45003
dsource[4,8]	dsource	4	8	-85.87	2.148	-90.05	-85.9	-81.57	5000	45003
dsource[4,9]	dsource	4	9	-98.87	2.141	-103	-98.88	-94.59	5000	45003
dsource[4,10]	dsource	4	10	-112.9	2.143	-117	-112.9	-108.6	5000	45003
dsource[4,11]	dsource	4	11	-116.9	2.15	-121	-116.9	-112.6	5000	45003
dsource[4,12]	dsource	4	12	-144.9	2.142	-149	-144.9	-140.6	5000	45003
dsource[5,1]	dsource	5	1	-154.9	2.582	-159.9	-154.9	-149.8	5000	45003
dsource[5,2]	dsource	5	2	-152.9	2.571	-157.9	-152.9	-147.7	5000	45003
dsource[5,3]	dsource	5	3	-122.9	2.564	-127.9	-122.9	-117.8	5000	45003
dsource[5,4]	dsource	5	4	-101.9	2.566	-106.9	-101.9	-96.82	5000	45003
dsource[5,5]	dsource	5	5	-92.88	2.578	-97.89	-92.88	-87.76	5000	45003
dsource[5,6]	dsource	5	6	-88.86	2.58	-93.89	-88.88	-83.79	5000	45003
dsource[5,7]	dsource	5	7	-84.85	2.558	-89.82	-84.86	-79.78	5000	45003
dsource[5,8]	dsource	5	8	-84.85	2.577	-89.88	-84.87	-79.77	5000	45003
dsource[5,9]	dsource	5	9	-97.85	2.568	-102.8	-97.87	-92.74	5000	45003
dsource[5,10]	dsource	5	10	-110.9	2.576	-115.9	-110.9	-105.8	5000	45003
dsource[5,11]	dsource	5	11	-115.9	2.574	-120.9	-115.9	-110.7	5000	45003
dsource[5,12]	dsource	5	12	-143.9	2.577	-148.9	-143.9	-138.8	5000	45003
dsource[6,1]	dsource	6	1	-148.9	1.839	-152.4	-148.9	-145.2	5000	45003
dsource[6,2]	dsource	6	2	-146.9	1.84	-150.4	-146.9	-143.1	5000	45003
dsource[6,3]	dsource	6	3	-116.9	1.839	-120.4	-116.9	-113.2	5000	45003
dsource[6,4]	dsource	6	4	-96.87	1.834	-100.4	-96.89	-93.21	5000	45003
dsource[6,5]	dsource	6	5	-88.86	1.834	-92.41	-88.89	-85.16	5000	45003
dsource[6,6]	dsource	6	6	-84.86	1.839	-88.4	-84.89	-81.17	5000	45003
dsource[6,7]	dsource	6	7	-81.87	1.838	-85.41	-81.89	-78.18	5000	45003
dsource[6,8]	dsource	6	8	-80.87	1.837	-84.41	-80.9	-77.18	5000	45003
dsource[6,9]	dsource	6	9	-94.87	1.833	-98.39	-94.9	-91.22	5000	45003
dsource[6,10]	dsource	6	10	-106.9	1.834	-110.4	-106.9	-103.2	5000	45003
dsource[6,11]	dsource	6	11	-110.9	1.839	-114.4	-110.9	-107.1	5000	45003
dsource[6,12]	dsource	6	12	-137.9	1.832	-141.4	-137.9	-134.2	5000	45003
dsource[7,1]	dsource	7	1	-157.9	2.093	-161.9	-157.9	-153.7	5000	45003
dsource[7,2]	dsource	7	2	-149.9	2.102	-153.9	-149.9	-145.7	5000	45003
dsource[7,3]	dsource	7	3	-118.9	2.1	-122.9	-118.9	-114.7	5000	45003
dsource[7,4]	dsource	7	4	-101.9	2.105	-106	-101.9	-97.69	5000	45003
dsource[7,5]	dsource	7	5	-92.86	2.094	-96.92	-92.89	-88.68	5000	45003
dsource[7,6]	dsource	7	6	-87.87	2.109	-91.93	-87.89	-83.67	5000	45003
dsource[7,7]	dsource	7	7	-84.87	2.107	-88.93	-84.9	-80.66	5000	45003
dsource[7,8]	dsource	7	8	-84.86	2.106	-88.95	-84.88	-80.65	5000	45003
dsource[7,9]	dsource	7	9	-98.87	2.099	-102.9	-98.89	-94.72	5000	45003
dsource[7,10]	dsource	7	10	-111.9	2.1	-115.9	-111.9	-107.7	5000	45003
dsource[7,11]	dsource	7	11	-115.9	2.095	-119.9	-115.9	-111.7	5000	45003
dsource[7,12]	dsource	7	12	-141.9	2.096	-145.9	-141.9	-137.7	5000	45003
dsource[8,1]	dsource	8	1	-148.9	1.939	-152.6	-148.9	-145	5000	45003
dsource[8,2]	dsource	8	2	-148.9	1.938	-152.6	-148.9	-145	5000	45003
dsource[8,3]	dsource	8	3	-119.9	1.934	-123.6	-119.9	-116	5000	45003
dsource[8,4]	dsource	8	4	-99.86	1.931	-103.6	-99.89	-95.97	5000	45003
dsource[8,5]	dsource	8	5	-90.86	1.93	-94.57	-90.89	-86.98	5000	45003
dsource[8,6]	dsource	8	6	-87.85	1.94	-91.56	-87.89	-83.94	5000	45003
dsource[8,7]	dsource	8	7	-82.86	1.935	-86.6	-82.88	-78.98	5000	45003
dsource[8,8]	dsource	8	8	-82.86	1.937	-86.59	-82.88	-79	5000	45003
dsource[8,9]	dsource	8	9	-95.86	1.944	-99.61	-95.88	-91.96	5000	45003
dsource[8,10]	dsource	8	10	-107.9	1.932	-111.6	-107.9	-104	5000	45003
dsource[8,11]	dsource	8	11	-112.9	1.935	-116.6	-112.9	-109	5000	45003
dsource[8,12]	dsource	8	12	-138.9	1.934	-142.6	-138.9	-135	5000	45003
dsource[9,1]	dsource	9	1	-148.9	2.283	-153.3	-148.9	-144.3	5000	45003
dsource[9,2]	dsource	9	2	-146.9	2.279	-151.3	-146.9	-142.4	5000	45003
dsource[9,3]	dsource	9	3	-116.9	2.283	-121.3	-116.9	-112.3	5000	45003
dsource[9,4]	dsource	9	4	-97.86	2.283	-102.3	-97.87	-93.34	5000	45003
dsource[9,5]	dsource	9	5	-88.86	2.278	-93.31	-88.87	-84.32	5000	45003
dsource[9,6]	dsource	9	6	-85.86	2.287	-90.26	-85.89	-81.3	5000	45003
dsource[9,7]	dsource	9	7	-81.86	2.287	-86.28	-81.89	-77.3	5000	45003
dsource[9,8]	dsource	9	8	-81.87	2.288	-86.29	-81.9	-77.31	5000	45003
dsource[9,9]	dsource	9	9	-94.87	2.29	-99.32	-94.88	-90.34	5000	45003
dsource[9,10]	dsource	9	10	-106.9	2.288	-111.3	-106.9	-102.4	5000	45003
dsource[9,11]	dsource	9	11	-111.9	2.281	-116.3	-111.9	-107.3	5000	45003
dsource[9,12]	dsource	9	12	-137.9	2.276	-142.3	-137.9	-133.3	5000	45003
dsource[10,1]	dsource	10	1	-149.9	2.132	-154	-149.9	-145.6	5000	45003
dsource[10,2]	dsource	10	2	-147.9	2.141	-152	-147.9	-143.5	5000	45003
dsource[10,3]	dsource	10	3	-116.9	2.133	-121	-116.9	-112.6	5000	45003
dsource[10,4]	dsource	10	4	-97.87	2.133	-102	-97.89	-93.64	5000	45003
dsource[10,5]	dsource	10	5	-89.87	2.127	-93.96	-89.9	-85.62	5000	45003
dsource[10,6]	dsource	10	6	-84.86	2.138	-89.01	-84.88	-80.61	5000	45003
dsource[10,7]	dsource	10	7	-81.87	2.137	-86.03	-81.89	-77.6	5000	45003
dsource[10,8]	dsource	10	8	-81.86	2.126	-85.99	-81.89	-77.66	5000	45003
dsource[10,9]	dsource	10	9	-94.87	2.138	-99.03	-94.9	-90.62	5000	45003
dsource[10,10]	dsource	10	10	-106.9	2.134	-111	-106.9	-102.6	5000	45003
dsource[10,11]	dsource	10	11	-111.9	2.135	-116	-111.9	-107.6	5000	45003
dsource[10,12]	dsource	10	12	-137.9	2.125	-142	-137.9	-133.7	5000	45003
dsource[11,1]	dsource	11	1	-145.9	1.857	-149.5	-145.9	-142.1	5000	45003
dsource[11,2]	dsource	11	2	-144.9	1.852	-148.4	-144.9	-141.1	5000	45003
dsource[11,3]	dsource	11	3	-115.9	1.85	-119.4	-115.9	-112.1	5000	45003
dsource[11,4]	dsource	11	4	-95.86	1.854	-99.42	-95.89	-92.1	5000	45003
dsource[11,5]	dsource	11	5	-87.86	1.855	-91.42	-87.89	-84.11	5000	45003
dsource[11,6]	dsource	11	6	-84.86	1.85	-88.39	-84.88	-81.15	5000	45003
dsource[11,7]	dsource	11	7	-80.86	1.851	-84.41	-80.89	-77.1	5000	45003
dsource[11,8]	dsource	11	8	-80.86	1.849	-84.45	-80.89	-77.13	5000	45003
dsource[11,9]	dsource	11	9	-92.86	1.854	-96.45	-92.89	-89.1	5000	45003
dsource[11,10]	dsource	11	10	-104.9	1.848	-108.4	-104.9	-101.2	5000	45003
dsource[11,11]	dsource	11	11	-109.9	1.85	-113.4	-109.9	-106.1	5000	45003
dsource[11,12]	dsource	11	12	-134.9	1.852	-138.4	-134.9	-131.2	5000	45003
dsource[12,1]	dsource	12	1	-176.9	1.795	-180.3	-176.9	-173.2	5000	45003
dsource[12,2]	dsource	12	2	-159.9	1.793	-163.3	-159.9	-156.2	5000	45003
dsource[12,3]	dsource	12	3	-125.9	1.794	-129.3	-125.9	-122.3	5000	45003
dsource[12,4]	dsource	12	4	-102.9	1.793	-106.3	-102.9	-99.25	5000	45003
dsource[12,5]	dsource	12	5	-94.86	1.794	-98.31	-94.89	-91.24	5000	45003
dsource[12,6]	dsource	12	6	-92.86	1.792	-96.32	-92.89	-89.25	5000	45003
dsource[12,7]	dsource	12	7	-85.86	1.791	-89.3	-85.89	-82.26	5000	45003
dsource[12,8]	dsource	12	8	-89.87	1.794	-93.31	-89.9	-86.25	5000	45003
dsource[12,9]	dsource	12	9	-102.9	1.794	-106.3	-102.9	-99.24	5000	45003
dsource[12,10]	dsource	12	10	-109.9	1.791	-113.3	-109.9	-106.2	5000	45003
dsource[12,11]	dsource	12	11	-132.9	1.796	-136.3	-132.9	-129.3	5000	45003
dsource[12,12]	dsource	12	12	-155.9	1.794	-159.3	-155.9	-152.3	5000	45003
dsource[13,1]	dsource	13	1	-155.9	1.779	-159.3	-155.9	-152.3	5000	45003
dsource[13,2]	dsource	13	2	-145.9	1.777	-149.3	-145.9	-142.3	5000	45003
dsource[13,3]	dsource	13	3	-115.9	1.779	-119.3	-115.9	-112.3	5000	45003
dsource[13,4]	dsource	13	4	-98.86	1.78	-102.3	-98.89	-95.26	5000	45003
dsource[13,5]	dsource	13	5	-91.86	1.778	-95.27	-91.89	-88.28	5000	45003
dsource[13,6]	dsource	13	6	-84.86	1.778	-88.27	-84.89	-81.26	5000	45003
dsource[13,7]	dsource	13	7	-83.86	1.779	-87.27	-83.89	-80.27	5000	45003
dsource[13,8]	dsource	13	8	-83.86	1.778	-87.28	-83.9	-80.27	5000	45003
dsource[13,9]	dsource	13	9	-95.87	1.778	-99.29	-95.9	-92.28	5000	45003
dsource[13,10]	dsource	13	10	-107.9	1.778	-111.3	-107.9	-104.3	5000	45003
dsource[13,11]	dsource	13	11	-116.9	1.78	-120.3	-116.9	-113.3	5000	45003
dsource[13,12]	dsource	13	12	-139.9	1.779	-143.3	-139.9	-136.3	5000	45003
dsource[14,1]	dsource	14	1	-159.9	1.895	-163.5	-159.9	-156	5000	45003
dsource[14,2]	dsource	14	2	-147.9	1.891	-151.5	-147.9	-144.1	5000	45003
dsource[14,3]	dsource	14	3	-115.9	1.89	-119.5	-115.9	-112.1	5000	45003
dsource[14,4]	dsource	14	4	-97.87	1.889	-101.5	-97.89	-94.07	5000	45003
dsource[14,5]	dsource	14	5	-91.87	1.89	-95.53	-91.89	-88.1	5000	45003
dsource[14,6]	dsource	14	6	-83.86	1.889	-87.53	-83.89	-80.07	5000	45003
dsource[14,7]	dsource	14	7	-82.86	1.895	-86.51	-82.9	-79.05	5000	45003
dsource[14,8]	dsource	14	8	-83.86	1.893	-87.51	-83.88	-80.05	5000	45003
dsource[14,9]	dsource	14	9	-95.86	1.892	-99.52	-95.89	-92.05	5000	45003
dsource[14,10]	dsource	14	10	-104.9	1.888	-108.5	-104.9	-101	5000	45003
dsource[14,11]	dsource	14	11	-120.9	1.895	-124.5	-120.9	-117.1	5000	45003
dsource[14,12]	dsource	14	12	-141.9	1.889	-145.5	-141.9	-138.1	5000	45003
dsource[15,1]	dsource	15	1	-172.9	1.808	-176.3	-172.9	-169.2	5000	45003
dsource[15,2]	dsource	15	2	-156.9	1.812	-160.4	-156.9	-153.2	5000	45003
dsource[15,3]	dsource	15	3	-122.9	1.806	-126.3	-122.9	-119.2	5000	45003
dsource[15,4]	dsource	15	4	-99.86	1.813	-103.4	-99.89	-96.21	5000	45003
dsource[15,5]	dsource	15	5	-93.86	1.806	-97.3	-93.9	-90.23	5000	45003
dsource[15,6]	dsource	15	6	-88.87	1.811	-92.34	-88.9	-85.21	5000	45003
dsource[15,7]	dsource	15	7	-83.86	1.811	-87.35	-83.89	-80.21	5000	45003
dsource[15,8]	dsource	15	8	-87.87	1.806	-91.32	-87.89	-84.21	5000	45003
dsource[15,9]	dsource	15	9	-99.86	1.809	-103.3	-99.89	-96.22	5000	45003
dsource[15,10]	dsource	15	10	-107.9	1.807	-111.3	-107.9	-104.2	5000	45003
dsource[15,11]	dsource	15	11	-130.9	1.811	-134.4	-130.9	-127.2	5000	45003
dsource[15,12]	dsource	15	12	-151.9	1.808	-155.3	-151.9	-148.2	5000	45003
dsource[16,1]	dsource	16	1	-153.9	1.828	-157.4	-153.9	-150.2	5000	45003
dsource[16,2]	dsource	16	2	-142.9	1.83	-146.4	-142.9	-139.2	5000	45003
dsource[16,3]	dsource	16	3	-112.9	1.831	-116.4	-112.9	-109.2	5000	45003
dsource[16,4]	dsource	16	4	-96.86	1.835	-100.4	-96.89	-93.17	5000	45003
dsource[16,5]	dsource	16	5	-89.86	1.832	-93.38	-89.89	-86.16	5000	45003
dsource[16,6]	dsource	16	6	-82.86	1.831	-86.38	-82.89	-79.18	5000	45003
dsource[16,7]	dsource	16	7	-81.86	1.831	-85.38	-81.89	-78.17	5000	45003
dsource[16,8]	dsource	16	8	-82.87	1.831	-86.38	-82.89	-79.17	5000	45003
dsource[16,9]	dsource	16	9	-94.87	1.833	-98.39	-94.89	-91.19	5000	45003
dsource[16,10]	dsource	16	10	-104.9	1.833	-108.4	-104.9	-101.2	5000	45003
dsource[16,11]	dsource	16	11	-114.9	1.831	-118.4	-114.9	-111.2	5000	45003
dsource[16,12]	dsource	16	12	-137.9	1.835	-141.4	-137.9	-134.2	5000	45003
dsource[17,1]	dsource	17	1	-165.9	1.885	-169.5	-165.9	-162.1	5000	45003
dsource[17,2]	dsource	17	2	-151.9	1.887	-155.5	-151.9	-148.1	5000	45003
dsource[17,3]	dsource	17	3	-118.9	1.888	-122.5	-118.9	-115.1	5000	45003
dsource[17,4]	dsource	17	4	-98.86	1.889	-102.5	-98.88	-95.05	5000	45003
dsource[17,5]	dsource	17	5	-92.86	1.881	-96.49	-92.89	-89.07	5000	45003
dsource[17,6]	dsource	17	6	-85.86	1.882	-89.47	-85.89	-82.08	5000	45003
dsource[17,7]	dsource	17	7	-83.87	1.886	-87.51	-83.9	-80.07	5000	45003
dsource[17,8]	dsource	17	8	-85.86	1.885	-89.5	-85.9	-82.08	5000	45003
dsource[17,9]	dsource	17	9	-96.86	1.885	-100.5	-96.88	-93.09	5000	45003
dsource[17,10]	dsource	17	10	-105.9	1.884	-109.5	-105.9	-102.1	5000	45003
dsource[17,11]	dsource	17	11	-125.9	1.886	-129.5	-125.9	-122.1	5000	45003
dsource[17,12]	dsource	17	12	-145.9	1.881	-149.5	-145.9	-142.1	5000	45003
dsource[18,1]	dsource	18	1	-169.9	1.825	-173.4	-169.9	-166.2	5000	45003
dsource[18,2]	dsource	18	2	-154.9	1.825	-158.4	-154.9	-151.2	5000	45003
dsource[18,3]	dsource	18	3	-120.9	1.829	-124.4	-120.9	-117.2	5000	45003
dsource[18,4]	dsource	18	4	-98.86	1.826	-102.4	-98.89	-95.18	5000	45003
dsource[18,5]	dsource	18	5	-92.86	1.825	-96.37	-92.89	-89.15	5000	45003
dsource[18,6]	dsource	18	6	-86.86	1.823	-90.36	-86.88	-83.17	5000	45003
dsource[18,7]	dsource	18	7	-83.86	1.824	-87.36	-83.88	-80.2	5000	45003
dsource[18,8]	dsource	18	8	-86.86	1.824	-90.35	-86.89	-83.2	5000	45003
dsource[18,9]	dsource	18	9	-97.87	1.828	-101.4	-97.9	-94.19	5000	45003
dsource[18,10]	dsource	18	10	-105.9	1.825	-109.4	-105.9	-102.2	5000	45003
dsource[18,11]	dsource	18	11	-127.9	1.825	-131.4	-127.9	-124.2	5000	45003
dsource[18,12]	dsource	18	12	-148.9	1.823	-152.4	-148.9	-145.2	5000	45003
dsource[19,1]	dsource	19	1	-153.9	1.831	-157.4	-153.9	-150.2	5000	45003
dsource[19,2]	dsource	19	2	-142.9	1.83	-146.4	-142.9	-139.2	5000	45003
dsource[19,3]	dsource	19	3	-112.9	1.832	-116.4	-112.9	-109.2	5000	45003
dsource[19,4]	dsource	19	4	-96.87	1.834	-100.4	-96.89	-93.18	5000	45003
dsource[19,5]	dsource	19	5	-89.86	1.828	-93.38	-89.89	-86.19	5000	45003
dsource[19,6]	dsource	19	6	-82.86	1.83	-86.38	-82.89	-79.15	5000	45003
dsource[19,7]	dsource	19	7	-81.86	1.833	-85.39	-81.89	-78.18	5000	45003
dsource[19,8]	dsource	19	8	-82.86	1.831	-86.39	-82.88	-79.19	5000	45003
dsource[19,9]	dsource	19	9	-94.86	1.833	-98.38	-94.88	-91.17	5000	45003
dsource[19,10]	dsource	19	10	-104.9	1.83	-108.4	-104.9	-101.2	5000	45003
dsource[19,11]	dsource	19	11	-114.9	1.835	-118.4	-114.9	-111.2	5000	45003
dsource[19,12]	dsource	19	12	-137.9	1.83	-141.4	-137.9	-134.2	5000	45003
dsource[20,1]	dsource	20	1	-163.9	1.799	-167.3	-163.9	-160.2	5000	45003
dsource[20,2]	dsource	20	2	-149.9	1.798	-153.3	-149.9	-146.2	5000	45003
dsource[20,3]	dsource	20	3	-115.9	1.797	-119.3	-115.9	-112.2	5000	45003
dsource[20,4]	dsource	20	4	-96.86	1.797	-100.3	-96.89	-93.24	5000	45003
dsource[20,5]	dsource	20	5	-91.87	1.796	-95.31	-91.89	-88.26	5000	45003
dsource[20,6]	dsource	20	6	-84.87	1.799	-88.33	-84.9	-81.24	5000	45003
dsource[20,7]	dsource	20	7	-81.86	1.797	-85.32	-81.89	-78.24	5000	45003
dsource[20,8]	dsource	20	8	-84.87	1.798	-88.31	-84.89	-81.23	5000	45003
dsource[20,9]	dsource	20	9	-95.87	1.799	-99.31	-95.89	-92.24	5000	45003
dsource[20,10]	dsource	20	10	-102.9	1.798	-106.3	-102.9	-99.26	5000	45003
dsource[20,11]	dsource	20	11	-123.9	1.796	-127.3	-123.9	-120.2	5000	45003
dsource[20,12]	dsource	20	12	-143.9	1.797	-147.3	-143.9	-140.2	5000	45003
dsource[21,1]	dsource	21	1	-148.9	1.854	-152.4	-148.9	-145.1	5000	45003
dsource[21,2]	dsource	21	2	-139.9	1.861	-143.4	-139.9	-136.1	5000	45003
dsource[21,3]	dsource	21	3	-109.9	1.852	-113.4	-109.9	-106.1	5000	45003
dsource[21,4]	dsource	21	4	-94.87	1.854	-98.43	-94.89	-91.12	5000	45003
dsource[21,5]	dsource	21	5	-88.86	1.847	-92.42	-88.89	-85.14	5000	45003
dsource[21,6]	dsource	21	6	-81.86	1.853	-85.41	-81.9	-78.13	5000	45003
dsource[21,7]	dsource	21	7	-81.86	1.855	-85.46	-81.9	-78.14	5000	45003
dsource[21,8]	dsource	21	8	-80.87	1.856	-84.41	-80.9	-77.14	5000	45003
dsource[21,9]	dsource	21	9	-93.86	1.859	-97.45	-93.88	-90.1	5000	45003
dsource[21,10]	dsource	21	10	-103.9	1.855	-107.4	-103.9	-100.1	5000	45003
dsource[21,11]	dsource	21	11	-111.9	1.859	-115.5	-111.9	-108.1	5000	45003
dsource[21,12]	dsource	21	12	-134.9	1.848	-138.4	-134.9	-131.1	5000	45003
dsource[22,1]	dsource	22	1	-148.9	1.859	-152.4	-148.9	-145.1	5000	45003
dsource[22,2]	dsource	22	2	-140.9	1.862	-144.5	-140.9	-137.1	5000	45003
dsource[22,3]	dsource	22	3	-112.9	1.87	-116.5	-112.9	-109.1	5000	45003
dsource[22,4]	dsource	22	4	-95.86	1.862	-99.44	-95.88	-92.13	5000	45003
dsource[22,5]	dsource	22	5	-89.86	1.861	-93.44	-89.89	-86.12	5000	45003
dsource[22,6]	dsource	22	6	-82.86	1.862	-86.46	-82.89	-79.12	5000	45003
dsource[22,7]	dsource	22	7	-82.86	1.866	-86.46	-82.88	-79.14	5000	45003
dsource[22,8]	dsource	22	8	-81.86	1.864	-85.46	-81.89	-78.1	5000	45003
dsource[22,9]	dsource	22	9	-94.86	1.865	-98.45	-94.89	-91.11	5000	45003
dsource[22,10]	dsource	22	10	-105.9	1.861	-109.5	-105.9	-102.1	5000	45003
dsource[22,11]	dsource	22	11	-111.9	1.868	-115.5	-111.9	-108.1	5000	45003
dsource[22,12]	dsource	22	12	-135.9	1.861	-139.4	-135.9	-132.1	5000	45003
dsource[23,1]	dsource	23	1	-143.9	1.78	-147.3	-143.9	-140.3	5000	45003
dsource[23,2]	dsource	23	2	-140.9	1.78	-144.3	-140.9	-137.3	5000	45003
dsource[23,3]	dsource	23	3	-109.9	1.781	-113.3	-109.9	-106.3	5000	45003
dsource[23,4]	dsource	23	4	-92.86	1.779	-96.29	-92.89	-89.28	5000	45003
dsource[23,5]	dsource	23	5	-85.86	1.78	-89.26	-85.9	-82.27	5000	45003
dsource[23,6]	dsource	23	6	-81.86	1.781	-85.28	-81.89	-78.26	5000	45003
dsource[23,7]	dsource	23	7	-77.86	1.781	-81.3	-77.89	-74.28	5000	45003
dsource[23,8]	dsource	23	8	-77.86	1.779	-81.27	-77.89	-74.26	5000	45003
dsource[23,9]	dsource	23	9	-90.86	1.778	-94.27	-90.89	-87.28	5000	45003
dsource[23,10]	dsource	23	10	-101.9	1.779	-105.3	-101.9	-98.28	5000	45003
dsource[23,11]	dsource	23	11	-106.9	1.78	-110.3	-106.9	-103.3	5000	45003
dsource[23,12]	dsource	23	12	-131.9	1.781	-135.3	-131.9	-128.3	5000	45003
dsource[24,1]	dsource	24	1	-143.9	1.968	-147.7	-143.9	-139.9	5000	45003
dsource[24,2]	dsource	24	2	-138.9	1.972	-142.6	-138.9	-134.9	5000	45003
dsource[24,3]	dsource	24	3	-107.9	1.973	-111.7	-107.9	-103.9	5000	45003
dsource[24,4]	dsource	24	4	-92.87	1.972	-96.68	-92.89	-88.94	5000	45003
dsource[24,5]	dsource	24	5	-85.86	1.973	-89.67	-85.89	-81.91	5000	45003
dsource[24,6]	dsource	24	6	-80.85	1.969	-84.67	-80.88	-76.93	5000	45003
dsource[24,7]	dsource	24	7	-78.87	1.968	-82.63	-78.89	-74.89	5000	45003
dsource[24,8]	dsource	24	8	-78.86	1.966	-82.66	-78.88	-74.93	5000	45003
dsource[24,9]	dsource	24	9	-91.87	1.972	-95.69	-91.9	-87.91	5000	45003
dsource[24,10]	dsource	24	10	-101.9	1.973	-105.7	-101.9	-97.9	5000	45003
dsource[24,11]	dsource	24	11	-107.9	1.971	-111.7	-107.9	-103.9	5000	45003
dsource[24,12]	dsource	24	12	-131.9	1.972	-135.7	-131.9	-127.9	5000	45003
dsource[25,1]	dsource	25	1	-147.9	1.852	-151.4	-147.9	-144.1	5000	45003
dsource[25,2]	dsource	25	2	-132.9	1.85	-136.4	-132.9	-129.1	5000	45003
dsource[25,3]	dsource	25	3	-108.9	1.853	-112.4	-108.9	-105.1	5000	45003
dsource[25,4]	dsource	25	4	-96.86	1.852	-100.5	-96.89	-93.13	5000	45003
dsource[25,5]	dsource	25	5	-95.86	1.849	-99.4	-95.9	-92.14	5000	45003
dsource[25,6]	dsource	25	6	-95.86	1.851	-99.41	-95.89	-92.16	5000	45003
dsource[25,7]	dsource	25	7	-84.87	1.849	-88.45	-84.89	-81.12	5000	45003
dsource[25,8]	dsource	25	8	-86.87	1.849	-90.42	-86.89	-83.17	5000	45003
dsource[25,9]	dsource	25	9	-102.9	1.852	-106.4	-102.9	-99.12	5000	45003
dsource[25,10]	dsource	25	10	-104.9	1.853	-108.4	-104.9	-101.1	5000	45003
dsource[25,11]	dsource	25	11	-120.9	1.851	-124.4	-120.9	-117.1	5000	45003
dsource[25,12]	dsource	25	12	-135.9	1.852	-139.4	-135.9	-132.1	5000	45003
dsource[26,1]	dsource	26	1	-149.9	1.794	-153.3	-149.9	-146.2	5000	45003
dsource[26,2]	dsource	26	2	-139.9	1.792	-143.3	-139.9	-136.2	5000	45003
dsource[26,3]	dsource	26	3	-109.9	1.791	-113.3	-109.9	-106.3	5000	45003
dsource[26,4]	dsource	26	4	-93.86	1.793	-97.31	-93.89	-90.24	5000	45003
dsource[26,5]	dsource	26	5	-88.86	1.794	-92.33	-88.89	-85.26	5000	45003
dsource[26,6]	dsource	26	6	-80.86	1.793	-84.31	-80.89	-77.25	5000	45003
dsource[26,7]	dsource	26	7	-80.87	1.794	-84.3	-80.9	-77.26	5000	45003
dsource[26,8]	dsource	26	8	-80.86	1.79	-84.29	-80.89	-77.24	5000	45003
dsource[26,9]	dsource	26	9	-92.86	1.791	-96.3	-92.89	-89.26	5000	45003
dsource[26,10]	dsource	26	10	-101.9	1.793	-105.3	-101.9	-98.26	5000	45003
dsource[26,11]	dsource	26	11	-113.9	1.794	-117.3	-113.9	-110.2	5000	45003
dsource[26,12]	dsource	26	12	-134.9	1.793	-138.3	-134.9	-131.3	5000	45003
dsource[27,1]	dsource	27	1	-156.9	1.933	-160.6	-156.9	-153	5000	45003
dsource[27,2]	dsource	27	2	-143.9	1.934	-147.6	-143.9	-140	5000	45003
dsource[27,3]	dsource	27	3	-109.9	1.938	-113.6	-109.9	-106	5000	45003
dsource[27,4]	dsource	27	4	-92.86	1.935	-96.6	-92.89	-88.99	5000	45003
dsource[27,5]	dsource	27	5	-88.86	1.931	-92.58	-88.89	-84.97	5000	45003
dsource[27,6]	dsource	27	6	-80.86	1.939	-84.6	-80.89	-76.96	5000	45003
dsource[27,7]	dsource	27	7	-78.86	1.945	-82.64	-78.89	-74.93	5000	45003
dsource[27,8]	dsource	27	8	-81.86	1.934	-85.62	-81.89	-77.97	5000	45003
dsource[27,9]	dsource	27	9	-91.87	1.931	-95.61	-91.88	-88.01	5000	45003
dsource[27,10]	dsource	27	10	-97.86	1.932	-101.6	-97.89	-93.98	5000	45003
dsource[27,11]	dsource	27	11	-118.9	1.938	-122.6	-118.9	-115	5000	45003
dsource[27,12]	dsource	27	12	-137.9	1.94	-141.6	-137.9	-134	5000	45003
dsource[28,1]	dsource	28	1	-139.9	1.998	-143.7	-139.9	-135.9	5000	45003
dsource[28,2]	dsource	28	2	-135.9	1.995	-139.7	-135.9	-131.9	5000	45003
dsource[28,3]	dsource	28	3	-104.9	1.999	-108.7	-104.9	-100.9	5000	45003
dsource[28,4]	dsource	28	4	-88.86	2	-92.71	-88.88	-84.85	5000	45003
dsource[28,5]	dsource	28	5	-82.86	1.994	-86.73	-82.88	-78.87	5000	45003
dsource[28,6]	dsource	28	6	-78.86	1.991	-82.69	-78.89	-74.87	5000	45003
dsource[28,7]	dsource	28	7	-75.87	1.996	-79.72	-75.88	-71.85	5000	45003
dsource[28,8]	dsource	28	8	-75.86	1.996	-79.7	-75.89	-71.88	5000	45003
dsource[28,9]	dsource	28	9	-88.85	1.999	-92.69	-88.87	-84.84	5000	45003
dsource[28,10]	dsource	28	10	-97.86	1.997	-101.7	-97.89	-93.85	5000	45003
dsource[28,11]	dsource	28	11	-103.9	1.999	-107.7	-103.9	-99.88	5000	45003
dsource[28,12]	dsource	28	12	-127.9	1.99	-131.7	-127.9	-123.9	5000	45003
dsource[29,1]	dsource	29	1	-155.9	1.784	-159.3	-155.9	-152.3	5000	45003
dsource[29,2]	dsource	29	2	-141.9	1.786	-145.3	-141.9	-138.3	5000	45003
dsource[29,3]	dsource	29	3	-110.9	1.785	-114.3	-110.9	-107.3	5000	45003
dsource[29,4]	dsource	29	4	-93.86	1.785	-97.29	-93.89	-90.25	5000	45003
dsource[29,5]	dsource	29	5	-89.86	1.787	-93.3	-89.89	-86.24	5000	45003
dsource[29,6]	dsource	29	6	-87.86	1.785	-91.29	-87.89	-84.24	5000	45003
dsource[29,7]	dsource	29	7	-79.87	1.784	-83.31	-79.89	-76.27	5000	45003
dsource[29,8]	dsource	29	8	-82.86	1.784	-86.27	-82.9	-79.26	5000	45003
dsource[29,9]	dsource	29	9	-96.86	1.785	-100.3	-96.89	-93.24	5000	45003
dsource[29,10]	dsource	29	10	-100.9	1.784	-104.3	-100.9	-97.27	5000	45003
dsource[29,11]	dsource	29	11	-119.9	1.784	-123.3	-119.9	-116.3	5000	45003
dsource[29,12]	dsource	29	12	-138.9	1.787	-142.3	-138.9	-135.3	5000	45003
dsource[30,1]	dsource	30	1	-129.9	1.89	-133.5	-129.9	-126.1	5000	45003
dsource[30,2]	dsource	30	2	-124.9	1.894	-128.5	-124.9	-121.1	5000	45003
dsource[30,3]	dsource	30	3	-94.86	1.892	-98.48	-94.89	-91.04	5000	45003
dsource[30,4]	dsource	30	4	-80.86	1.895	-84.5	-80.89	-77.04	5000	45003
dsource[30,5]	dsource	30	5	-77.86	1.89	-81.52	-77.88	-74.09	5000	45003
dsource[30,6]	dsource	30	6	-72.86	1.888	-76.49	-72.88	-69.09	5000	45003
dsource[30,7]	dsource	30	7	-70.86	1.883	-74.51	-70.88	-67.1	5000	45003
dsource[30,8]	dsource	30	8	-70.87	1.892	-74.5	-70.9	-67.04	5000	45003
dsource[30,9]	dsource	30	9	-83.86	1.893	-87.54	-83.89	-80.01	5000	45003
dsource[30,10]	dsource	30	10	-89.87	1.899	-93.52	-89.89	-86.07	5000	45003
dsource[30,11]	dsource	30	11	-97.86	1.896	-101.5	-97.89	-94.06	5000	45003
dsource[30,12]	dsource	30	12	-118.9	1.894	-122.5	-118.9	-115.1	5000	45003
dsource[31,1]	dsource	31	1	-154.9	1.83	-158.4	-154.9	-151.2	5000	45003
dsource[31,2]	dsource	31	2	-141.9	1.828	-145.4	-141.9	-138.2	5000	45003
dsource[31,3]	dsource	31	3	-107.9	1.832	-111.4	-107.9	-104.2	5000	45003
dsource[31,4]	dsource	31	4	-90.86	1.831	-94.38	-90.9	-87.16	5000	45003
dsource[31,5]	dsource	31	5	-86.86	1.829	-90.37	-86.89	-83.19	5000	45003
dsource[31,6]	dsource	31	6	-79.86	1.833	-83.39	-79.88	-76.15	5000	45003
dsource[31,7]	dsource	31	7	-76.87	1.829	-80.39	-76.9	-73.16	5000	45003
dsource[31,8]	dsource	31	8	-79.86	1.832	-83.38	-79.89	-76.17	5000	45003
dsource[31,9]	dsource	31	9	-90.86	1.827	-94.38	-90.89	-87.17	5000	45003
dsource[31,10]	dsource	31	10	-96.86	1.827	-100.4	-96.89	-93.2	5000	45003
dsource[31,11]	dsource	31	11	-116.9	1.83	-120.4	-116.9	-113.2	5000	45003
dsource[31,12]	dsource	31	12	-135.9	1.827	-139.4	-135.9	-132.2	5000	45003
dsource[32,1]	dsource	32	1	-141.9	1.828	-145.4	-141.9	-138.2	5000	45003
dsource[32,2]	dsource	32	2	-132.9	1.827	-136.4	-132.9	-129.2	5000	45003
dsource[32,3]	dsource	32	3	-103.9	1.828	-107.4	-103.9	-100.2	5000	45003
dsource[32,4]	dsource	32	4	-88.86	1.829	-92.39	-88.89	-85.2	5000	45003
dsource[32,5]	dsource	32	5	-84.87	1.826	-88.37	-84.89	-81.21	5000	45003
dsource[32,6]	dsource	32	6	-76.86	1.825	-80.36	-76.89	-73.21	5000	45003
dsource[32,7]	dsource	32	7	-77.86	1.824	-81.36	-77.9	-74.2	5000	45003
dsource[32,8]	dsource	32	8	-77.86	1.827	-81.37	-77.88	-74.19	5000	45003
dsource[32,9]	dsource	32	9	-89.86	1.83	-93.35	-89.89	-86.16	5000	45003
dsource[32,10]	dsource	32	10	-96.86	1.826	-100.4	-96.89	-93.16	5000	45003
dsource[32,11]	dsource	32	11	-107.9	1.825	-111.4	-107.9	-104.2	5000	45003
dsource[32,12]	dsource	32	12	-128.9	1.828	-132.4	-128.9	-125.2	5000	45003
dsource[33,1]	dsource	33	1	-137.9	1.92	-141.6	-137.9	-134	5000	45003
dsource[33,2]	dsource	33	2	-132.9	1.921	-136.6	-132.9	-129	5000	45003
dsource[33,3]	dsource	33	3	-101.9	1.918	-105.6	-101.9	-97.99	5000	45003
dsource[33,4]	dsource	33	4	-87.86	1.928	-91.57	-87.89	-83.98	5000	45003
dsource[33,5]	dsource	33	5	-82.87	1.921	-86.57	-82.9	-79.02	5000	45003
dsource[33,6]	dsource	33	6	-76.86	1.92	-80.55	-76.88	-73	5000	45003
dsource[33,7]	dsource	33	7	-75.87	1.925	-79.57	-75.88	-72.02	5000	45003
dsource[33,8]	dsource	33	8	-74.86	1.926	-78.58	-74.89	-71.01	5000	45003
dsource[33,9]	dsource	33	9	-88.86	1.92	-92.56	-88.9	-85.02	5000	45003
dsource[33,10]	dsource	33	10	-96.87	1.922	-100.6	-96.89	-93.02	5000	45003
dsource[33,11]	dsource	33	11	-103.9	1.915	-107.6	-103.9	-100	5000	45003
dsource[33,12]	dsource	33	12	-125.9	1.918	-129.6	-125.9	-122	5000	45003
dsource[34,1]	dsource	34	1	-124.9	2.071	-128.9	-124.9	-120.7	5000	45003
dsource[34,2]	dsource	34	2	-113.9	2.07	-117.9	-113.9	-109.7	5000	45003
dsource[34,3]	dsource	34	3	-93.86	2.07	-97.86	-93.9	-89.7	5000	45003
dsource[34,4]	dsource	34	4	-85.86	2.069	-89.85	-85.87	-81.74	5000	45003
dsource[34,5]	dsource	34	5	-86.87	2.078	-90.85	-86.89	-82.67	5000	45003
dsource[34,6]	dsource	34	6	-89.86	2.072	-93.87	-89.89	-85.72	5000	45003
dsource[34,7]	dsource	34	7	-76.86	2.065	-80.85	-76.88	-72.76	5000	45003
dsource[34,8]	dsource	34	8	-77.87	2.067	-81.89	-77.89	-73.74	5000	45003
dsource[34,9]	dsource	34	9	-95.87	2.066	-99.87	-95.89	-91.75	5000	45003
dsource[34,10]	dsource	34	10	-94.86	2.063	-98.82	-94.88	-90.76	5000	45003
dsource[34,11]	dsource	34	11	-106.9	2.074	-110.9	-106.9	-102.8	5000	45003
dsource[34,12]	dsource	34	12	-119.9	2.069	-123.9	-119.9	-115.7	5000	45003
dsource[35,1]	dsource	35	1	-132.9	2.159	-137	-132.9	-128.5	5000	45003
dsource[35,2]	dsource	35	2	-127.9	2.173	-132.1	-127.9	-123.6	5000	45003
dsource[35,3]	dsource	35	3	-98.86	2.182	-103.1	-98.88	-94.5	5000	45003
dsource[35,4]	dsource	35	4	-83.85	2.176	-88.08	-83.86	-79.52	5000	45003
dsource[35,5]	dsource	35	5	-80.87	2.178	-85.1	-80.89	-76.51	5000	45003
dsource[35,6]	dsource	35	6	-73.86	2.172	-78.08	-73.89	-69.53	5000	45003
dsource[35,7]	dsource	35	7	-73.86	2.175	-78.06	-73.89	-69.52	5000	45003
dsource[35,8]	dsource	35	8	-72.87	2.158	-77.06	-72.9	-68.58	5000	45003
dsource[35,9]	dsource	35	9	-85.86	2.176	-90.06	-85.88	-81.53	5000	45003
dsource[35,10]	dsource	35	10	-91.86	2.159	-96.04	-91.89	-87.6	5000	45003
dsource[35,11]	dsource	35	11	-100.9	2.168	-105.1	-100.9	-96.59	5000	45003
dsource[35,12]	dsource	35	12	-121.9	2.173	-126.1	-121.9	-117.6	5000	45003
dsource[36,1]	dsource	36	1	-144.9	1.809	-148.3	-144.9	-141.2	5000	45003
dsource[36,2]	dsource	36	2	-134.9	1.809	-138.4	-134.9	-131.2	5000	45003
dsource[36,3]	dsource	36	3	-102.9	1.812	-106.3	-102.9	-99.2	5000	45003
dsource[36,4]	dsource	36	4	-87.86	1.809	-91.34	-87.89	-84.21	5000	45003
dsource[36,5]	dsource	36	5	-83.86	1.81	-87.34	-83.89	-80.23	5000	45003
dsource[36,6]	dsource	36	6	-75.86	1.81	-79.35	-75.89	-72.22	5000	45003
dsource[36,7]	dsource	36	7	-74.86	1.81	-78.34	-74.89	-71.21	5000	45003
dsource[36,8]	dsource	36	8	-75.86	1.81	-79.35	-75.9	-72.22	5000	45003
dsource[36,9]	dsource	36	9	-87.87	1.809	-91.35	-87.9	-84.2	5000	45003
dsource[36,10]	dsource	36	10	-93.86	1.81	-97.35	-93.89	-90.22	5000	45003
dsource[36,11]	dsource	36	11	-108.9	1.808	-112.3	-108.9	-105.2	5000	45003
dsource[36,12]	dsource	36	12	-128.9	1.81	-132.4	-128.9	-125.2	5000	45003
dsource[37,1]	dsource	37	1	-122.9	1.869	-126.5	-122.9	-119.1	5000	45003
dsource[37,2]	dsource	37	2	-114.9	1.865	-118.5	-114.9	-111.1	5000	45003
dsource[37,3]	dsource	37	3	-95.86	1.869	-99.48	-95.89	-92.13	5000	45003
dsource[37,4]	dsource	37	4	-89.86	1.862	-93.45	-89.89	-86.11	5000	45003
dsource[37,5]	dsource	37	5	-90.87	1.866	-94.42	-90.9	-87.09	5000	45003
dsource[37,6]	dsource	37	6	-94.86	1.868	-98.45	-94.9	-91.1	5000	45003
dsource[37,7]	dsource	37	7	-80.86	1.867	-84.43	-80.88	-77.1	5000	45003
dsource[37,8]	dsource	37	8	-81.86	1.869	-85.44	-81.9	-78.1	5000	45003
dsource[37,9]	dsource	37	9	-100.9	1.87	-104.5	-100.9	-97.1	5000	45003
dsource[37,10]	dsource	37	10	-98.86	1.867	-102.5	-98.89	-95.08	5000	45003
dsource[37,11]	dsource	37	11	-108.9	1.866	-112.5	-108.9	-105.1	5000	45003
dsource[37,12]	dsource	37	12	-54.86	1.864	-58.44	-54.89	-51.13	5000	45003
dsource[38,1]	dsource	38	1	-136.9	1.853	-140.4	-136.9	-133.1	5000	45003
dsource[38,2]	dsource	38	2	-131.9	1.854	-135.4	-131.9	-128.1	5000	45003
dsource[38,3]	dsource	38	3	-100.9	1.857	-104.4	-100.9	-97.12	5000	45003
dsource[38,4]	dsource	38	4	-86.86	1.851	-90.42	-86.89	-83.13	5000	45003
dsource[38,5]	dsource	38	5	-81.86	1.86	-85.44	-81.89	-78.11	5000	45003
dsource[38,6]	dsource	38	6	-76.87	1.854	-80.43	-76.89	-73.13	5000	45003
dsource[38,7]	dsource	38	7	-74.86	1.848	-78.44	-74.89	-71.16	5000	45003
dsource[38,8]	dsource	38	8	-73.86	1.854	-77.41	-73.89	-70.11	5000	45003
dsource[38,9]	dsource	38	9	-87.87	1.856	-91.43	-87.89	-84.13	5000	45003
dsource[38,10]	dsource	38	10	-94.86	1.851	-98.44	-94.9	-91.11	5000	45003
dsource[38,11]	dsource	38	11	-101.9	1.852	-105.4	-101.9	-98.13	5000	45003
dsource[38,12]	dsource	38	12	-124.9	1.854	-128.4	-124.9	-121.1	5000	45003
dsource[39,1]	dsource	39	1	-137.9	1.779	-141.3	-137.9	-134.3	5000	45003
dsource[39,2]	dsource	39	2	-128.9	1.778	-132.3	-128.9	-125.3	5000	45003
dsource[39,3]	dsource	39	3	-97.86	1.78	-101.3	-97.89	-94.27	5000	45003
dsource[39,4]	dsource	39	4	-83.86	1.778	-87.27	-83.89	-80.27	5000	45003
dsource[39,5]	dsource	39	5	-80.87	1.779	-84.29	-80.9	-77.28	5000	45003
dsource[39,6]	dsource	39	6	-73.86	1.78	-77.28	-73.89	-70.27	5000	45003
dsource[39,7]	dsource	39	7	-72.86	1.778	-76.27	-72.89	-69.26	5000	45003
dsource[39,8]	dsource	39	8	-73.86	1.779	-77.29	-73.9	-70.27	5000	45003
dsource[39,9]	dsource	39	9	-85.86	1.779	-89.28	-85.9	-82.27	5000	45003
dsource[39,10]	dsource	39	10	-90.86	1.78	-94.29	-90.9	-87.26	5000	45003
dsource[39,11]	dsource	39	11	-104.9	1.779	-108.3	-104.9	-101.3	5000	45003
dsource[39,12]	dsource	39	12	-123.9	1.778	-127.3	-123.9	-120.3	5000	45003
dsource[40,1]	dsource	40	1	-137.9	1.928	-141.5	-137.9	-134	5000	45003
dsource[40,2]	dsource	40	2	-126.9	1.93	-130.6	-126.9	-123	5000	45003
dsource[40,3]	dsource	40	3	-99.86	1.935	-103.6	-99.89	-95.96	5000	45003
dsource[40,4]	dsource	40	4	-86.86	1.936	-90.6	-86.89	-83	5000	45003
dsource[40,5]	dsource	40	5	-84.86	1.932	-88.59	-84.88	-81.01	5000	45003
dsource[40,6]	dsource	40	6	-83.87	1.929	-87.59	-83.9	-80.02	5000	45003
dsource[40,7]	dsource	40	7	-74.87	1.929	-78.59	-74.9	-70.99	5000	45003
dsource[40,8]	dsource	40	8	-76.86	1.936	-80.61	-76.88	-73.03	5000	45003
dsource[40,9]	dsource	40	9	-91.86	1.938	-95.61	-91.89	-87.98	5000	45003
dsource[40,10]	dsource	40	10	-94.86	1.935	-98.6	-94.91	-90.98	5000	45003
dsource[40,11]	dsource	40	11	-108.9	1.937	-112.6	-108.9	-105	5000	45003
dsource[40,12]	dsource	40	12	-125.9	1.94	-129.6	-125.9	-122	5000	45003
dsource[41,1]	dsource	41	1	-141.9	1.794	-145.3	-141.9	-138.2	5000	45003
dsource[41,2]	dsource	41	2	-130.9	1.796	-134.3	-130.9	-127.2	5000	45003
dsource[41,3]	dsource	41	3	-97.86	1.796	-101.3	-97.88	-94.24	5000	45003
dsource[41,4]	dsource	41	4	-82.86	1.793	-86.32	-82.89	-79.25	5000	45003
dsource[41,5]	dsource	41	5	-80.87	1.794	-84.32	-80.89	-77.25	5000	45003
dsource[41,6]	dsource	41	6	-75.86	1.793	-79.31	-75.89	-72.24	5000	45003
dsource[41,7]	dsource	41	7	-70.86	1.794	-74.3	-70.89	-67.24	5000	45003
dsource[41,8]	dsource	41	8	-73.86	1.791	-77.29	-73.89	-70.24	5000	45003
dsource[41,9]	dsource	41	9	-85.86	1.79	-89.32	-85.89	-82.26	5000	45003
dsource[41,10]	dsource	41	10	-88.86	1.792	-92.31	-88.9	-85.25	5000	45003
dsource[41,11]	dsource	41	11	-106.9	1.795	-110.3	-106.9	-103.2	5000	45003
dsource[41,12]	dsource	41	12	-125.9	1.794	-129.3	-125.9	-122.2	5000	45003
dsource[42,1]	dsource	42	1	-134.9	1.795	-138.3	-134.9	-131.3	5000	45003
dsource[42,2]	dsource	42	2	-125.9	1.793	-129.3	-125.9	-122.3	5000	45003
dsource[42,3]	dsource	42	3	-93.86	1.793	-97.3	-93.89	-90.26	5000	45003
dsource[42,4]	dsource	42	4	-79.86	1.794	-83.3	-79.89	-76.23	5000	45003
dsource[42,5]	dsource	42	5	-77.86	1.791	-81.31	-77.89	-74.27	5000	45003
dsource[42,6]	dsource	42	6	-71.86	1.791	-75.3	-71.9	-68.26	5000	45003
dsource[42,7]	dsource	42	7	-69.86	1.792	-73.3	-69.9	-66.24	5000	45003
dsource[42,8]	dsource	42	8	-70.86	1.794	-74.3	-70.89	-67.24	5000	45003
dsource[42,9]	dsource	42	9	-82.86	1.792	-86.31	-82.89	-79.26	5000	45003
dsource[42,10]	dsource	42	10	-86.86	1.792	-90.31	-86.89	-83.23	5000	45003
dsource[42,11]	dsource	42	11	-100.9	1.795	-104.3	-100.9	-97.24	5000	45003
dsource[42,12]	dsource	42	12	-120.9	1.792	-124.3	-120.9	-117.2	5000	45003
dsource[43,1]	dsource	43	1	-124.9	1.782	-128.3	-124.9	-121.3	5000	45003
dsource[43,2]	dsource	43	2	-121.9	1.78	-125.3	-121.9	-118.3	5000	45003
dsource[43,3]	dsource	43	3	-91.86	1.784	-95.29	-91.9	-88.26	5000	45003
dsource[43,4]	dsource	43	4	-78.86	1.782	-82.27	-78.9	-75.26	5000	45003
dsource[43,5]	dsource	43	5	-76.86	1.781	-80.28	-76.89	-73.26	5000	45003
dsource[43,6]	dsource	43	6	-71.86	1.782	-75.3	-71.89	-68.27	5000	45003
dsource[43,7]	dsource	43	7	-69.86	1.782	-73.28	-69.89	-66.27	5000	45003
dsource[43,8]	dsource	43	8	-69.86	1.782	-73.28	-69.89	-66.27	5000	45003
dsource[43,9]	dsource	43	9	-82.86	1.783	-86.28	-82.89	-79.26	5000	45003
dsource[43,10]	dsource	43	10	-87.86	1.781	-91.26	-87.9	-84.27	5000	45003
dsource[43,11]	dsource	43	11	-94.86	1.783	-98.29	-94.89	-91.27	5000	45003
dsource[43,12]	dsource	43	12	-114.9	1.781	-118.3	-114.9	-111.3	5000	45003
dsource[44,1]	dsource	44	1	-125.9	1.793	-129.3	-125.9	-122.2	5000	45003
dsource[44,2]	dsource	44	2	-121.9	1.795	-125.3	-121.9	-118.2	5000	45003
dsource[44,3]	dsource	44	3	-91.86	1.795	-95.31	-91.9	-88.24	5000	45003
dsource[44,4]	dsource	44	4	-78.86	1.794	-82.31	-78.89	-75.24	5000	45003
dsource[44,5]	dsource	44	5	-76.86	1.797	-80.3	-76.89	-73.26	5000	45003
dsource[44,6]	dsource	44	6	-71.86	1.793	-75.3	-71.9	-68.25	5000	45003
dsource[44,7]	dsource	44	7	-69.86	1.793	-73.29	-69.89	-66.25	5000	45003
dsource[44,8]	dsource	44	8	-68.86	1.793	-72.31	-68.89	-65.25	5000	45003
dsource[44,9]	dsource	44	9	-81.86	1.792	-85.3	-81.89	-78.24	5000	45003
dsource[44,10]	dsource	44	10	-86.86	1.793	-90.32	-86.89	-83.24	5000	45003
dsource[44,11]	dsource	44	11	-95.86	1.796	-99.31	-95.9	-92.22	5000	45003
dsource[44,12]	dsource	44	12	-114.9	1.796	-118.3	-114.9	-111.2	5000	45003
dsource[45,1]	dsource	45	1	-121.9	1.985	-125.7	-121.9	-117.9	5000	45003
dsource[45,2]	dsource	45	2	-116.9	1.986	-120.7	-116.9	-112.9	5000	45003
dsource[45,3]	dsource	45	3	-86.86	1.985	-90.72	-86.89	-82.91	5000	45003
dsource[45,4]	dsource	45	4	-73.86	1.979	-77.68	-73.9	-69.89	5000	45003
dsource[45,5]	dsource	45	5	-72.86	1.982	-76.69	-72.9	-68.9	5000	45003
dsource[45,6]	dsource	45	6	-67.87	1.982	-71.68	-67.89	-63.88	5000	45003
dsource[45,7]	dsource	45	7	-64.86	1.979	-68.71	-64.88	-60.87	5000	45003
dsource[45,8]	dsource	45	8	-64.86	1.982	-68.67	-64.88	-60.88	5000	45003
dsource[45,9]	dsource	45	9	-77.87	1.986	-81.71	-77.89	-73.89	5000	45003
dsource[45,10]	dsource	45	10	-80.86	1.981	-84.7	-80.89	-76.88	5000	45003
dsource[45,11]	dsource	45	11	-92.85	1.983	-96.7	-92.87	-88.9	5000	45003
dsource[45,12]	dsource	45	12	-110.9	1.984	-114.7	-110.9	-106.9	5000	45003
dsource[46,1]	dsource	46	1	-121.9	1.828	-125.4	-121.9	-118.2	5000	45003
dsource[46,2]	dsource	46	2	-117.9	1.826	-121.4	-117.9	-114.2	5000	45003
dsource[46,3]	dsource	46	3	-87.86	1.83	-91.39	-87.9	-84.17	5000	45003
dsource[46,4]	dsource	46	4	-75.86	1.829	-79.38	-75.89	-72.16	5000	45003
dsource[46,5]	dsource	46	5	-74.86	1.83	-78.38	-74.89	-71.17	5000	45003
dsource[46,6]	dsource	46	6	-69.87	1.825	-73.37	-69.9	-66.19	5000	45003
dsource[46,7]	dsource	46	7	-67.86	1.827	-71.36	-67.9	-64.18	5000	45003
dsource[46,8]	dsource	46	8	-67.86	1.828	-71.37	-67.89	-64.19	5000	45003
dsource[46,9]	dsource	46	9	-80.86	1.829	-84.38	-80.89	-77.19	5000	45003
dsource[46,10]	dsource	46	10	-84.87	1.831	-88.38	-84.89	-81.18	5000	45003
dsource[46,11]	dsource	46	11	-92.87	1.832	-96.38	-92.89	-89.19	5000	45003
dsource[46,12]	dsource	46	12	-111.9	1.828	-115.4	-111.9	-108.2	5000	45003
dsource[47,1]	dsource	47	1	-118.9	2.976	-124.7	-118.8	-113	5000	45003
dsource[47,2]	dsource	47	2	-115.9	2.992	-121.7	-115.9	-109.9	5000	45003
dsource[47,3]	dsource	47	3	-85.87	2.972	-91.68	-85.89	-80.04	5000	45003
dsource[47,4]	dsource	47	4	-72.86	2.961	-78.62	-72.88	-66.95	5000	45003
dsource[47,5]	dsource	47	5	-73.87	2.962	-79.64	-73.89	-68.07	5000	45003
dsource[47,6]	dsource	47	6	-68.85	2.965	-74.61	-68.86	-63.04	5000	45003
dsource[47,7]	dsource	47	7	-65.88	2.961	-71.66	-65.91	-60.02	5000	45003
dsource[47,8]	dsource	47	8	-65.86	2.957	-71.62	-65.88	-60.04	5000	45003
dsource[47,9]	dsource	47	9	-78.87	2.961	-84.62	-78.87	-73.05	5000	45003
dsource[47,10]	dsource	47	10	-81.87	2.976	-87.67	-81.87	-76.04	5000	45003
dsource[47,11]	dsource	47	11	-91.85	2.978	-97.67	-91.87	-86	5000	45003
dsource[47,12]	dsource	47	12	-108.8	2.979	-114.7	-108.9	-103	5000	45003
dsource[48,1]	dsource	48	1	-123.9	1.841	-127.4	-123.9	-120.1	5000	45003
dsource[48,2]	dsource	48	2	-117.9	1.84	-121.4	-117.9	-114.1	5000	45003
dsource[48,3]	dsource	48	3	-85.86	1.837	-89.39	-85.9	-82.19	5000	45003
dsource[48,4]	dsource	48	4	-73.86	1.841	-77.39	-73.89	-70.16	5000	45003
dsource[48,5]	dsource	48	5	-72.87	1.838	-76.38	-72.9	-69.18	5000	45003
dsource[48,6]	dsource	48	6	-67.86	1.845	-71.41	-67.89	-64.14	5000	45003
dsource[48,7]	dsource	48	7	-64.87	1.839	-68.4	-64.89	-61.17	5000	45003
dsource[48,8]	dsource	48	8	-65.86	1.842	-69.4	-65.89	-62.15	5000	45003
dsource[48,9]	dsource	48	9	-78.86	1.843	-82.44	-78.9	-75.16	5000	45003
dsource[48,10]	dsource	48	10	-80.86	1.84	-84.4	-80.9	-77.14	5000	45003
dsource[48,11]	dsource	48	11	-93.86	1.848	-97.43	-93.9	-90.14	5000	45003
dsource[48,12]	dsource	48	12	-111.9	1.844	-115.4	-111.9	-108.1	5000	45003
dsource[49,1]	dsource	49	1	-120.9	1.841	-124.4	-120.9	-117.2	5000	45003
dsource[49,2]	dsource	49	2	-116.9	1.845	-120.4	-116.9	-113.1	5000	45003
dsource[49,3]	dsource	49	3	-86.86	1.839	-90.4	-86.89	-83.18	5000	45003
dsource[49,4]	dsource	49	4	-74.86	1.844	-78.42	-74.89	-71.15	5000	45003
dsource[49,5]	dsource	49	5	-73.87	1.841	-77.41	-73.89	-70.17	5000	45003
dsource[49,6]	dsource	49	6	-68.87	1.842	-72.4	-68.9	-65.17	5000	45003
dsource[49,7]	dsource	49	7	-66.87	1.846	-70.41	-66.89	-63.17	5000	45003
dsource[49,8]	dsource	49	8	-66.86	1.838	-70.37	-66.9	-63.16	5000	45003
dsource[49,9]	dsource	49	9	-78.86	1.84	-82.39	-78.9	-75.15	5000	45003
dsource[49,10]	dsource	49	10	-82.87	1.844	-86.42	-82.89	-79.12	5000	45003
dsource[49,11]	dsource	49	11	-91.86	1.837	-95.4	-91.89	-88.18	5000	45003
dsource[49,12]	dsource	49	12	-109.9	1.844	-113.4	-109.9	-106.2	5000	45003
dsource[50,1]	dsource	50	1	-110.9	1.838	-114.4	-110.9	-107.2	5000	45003
dsource[50,2]	dsource	50	2	-102.9	1.838	-106.4	-102.9	-99.15	5000	45003
dsource[50,3]	dsource	50	3	-80.86	1.841	-84.39	-80.89	-77.17	5000	45003
dsource[50,4]	dsource	50	4	-73.86	1.838	-77.4	-73.89	-70.15	5000	45003
dsource[50,5]	dsource	50	5	-75.87	1.834	-79.43	-75.9	-72.16	5000	45003
dsource[50,6]	dsource	50	6	-78.86	1.833	-82.41	-78.89	-75.18	5000	45003
dsource[50,7]	dsource	50	7	-66.86	1.836	-70.39	-66.9	-63.18	5000	45003
dsource[50,8]	dsource	50	8	-67.86	1.839	-71.4	-67.9	-64.17	5000	45003
dsource[50,9]	dsource	50	9	-84.86	1.836	-88.39	-84.89	-81.17	5000	45003
dsource[50,10]	dsource	50	10	-82.86	1.835	-86.39	-82.9	-79.2	5000	45003
dsource[50,11]	dsource	50	11	-93.86	1.84	-97.4	-93.9	-90.17	5000	45003
dsource[50,12]	dsource	50	12	-106.9	1.837	-110.4	-106.9	-103.2	5000	45003
dsource[51,1]	dsource	51	1	-115.9	1.775	-119.3	-115.9	-112.3	5000	45003
dsource[51,2]	dsource	51	2	-108.9	1.776	-112.3	-108.9	-105.3	5000	45003
dsource[51,3]	dsource	51	3	-80.86	1.775	-84.27	-80.9	-77.28	5000	45003
dsource[51,4]	dsource	51	4	-70.86	1.775	-74.27	-70.89	-67.28	5000	45003
dsource[51,5]	dsource	51	5	-72.86	1.775	-76.27	-72.89	-69.28	5000	45003
dsource[51,6]	dsource	51	6	-71.86	1.776	-75.27	-71.89	-68.27	5000	45003
dsource[51,7]	dsource	51	7	-63.86	1.777	-67.26	-63.9	-60.28	5000	45003
dsource[51,8]	dsource	51	8	-64.86	1.774	-68.28	-64.9	-61.28	5000	45003
dsource[51,9]	dsource	51	9	-79.86	1.775	-83.28	-79.89	-76.29	5000	45003
dsource[51,10]	dsource	51	10	-78.86	1.775	-82.29	-78.89	-75.29	5000	45003
dsource[51,11]	dsource	51	11	-91.86	1.775	-95.26	-91.89	-88.29	5000	45003
dsource[51,12]	dsource	51	12	-106.9	1.775	-110.3	-106.9	-103.3	5000	45003
dsource[52,1]	dsource	52	1	-115.9	1.945	-119.6	-115.9	-111.9	5000	45003
dsource[52,2]	dsource	52	2	-110.9	1.94	-114.6	-110.9	-107	5000	45003
dsource[52,3]	dsource	52	3	-80.86	1.936	-84.57	-80.89	-76.96	5000	45003
dsource[52,4]	dsource	52	4	-69.87	1.937	-73.6	-69.89	-65.99	5000	45003
dsource[52,5]	dsource	52	5	-70.87	1.938	-74.63	-70.91	-66.98	5000	45003
dsource[52,6]	dsource	52	6	-67.86	1.943	-71.61	-67.89	-63.97	5000	45003
dsource[52,7]	dsource	52	7	-62.86	1.94	-66.61	-62.89	-58.97	5000	45003
dsource[52,8]	dsource	52	8	-63.86	1.933	-67.59	-63.88	-59.97	5000	45003
dsource[52,9]	dsource	52	9	-76.86	1.936	-80.61	-76.89	-73	5000	45003
dsource[52,10]	dsource	52	10	-77.86	1.937	-81.59	-77.88	-73.97	5000	45003
dsource[52,11]	dsource	52	11	-88.86	1.935	-92.58	-88.88	-84.97	5000	45003
dsource[52,12]	dsource	52	12	-105.9	1.935	-109.6	-105.9	-102	5000	45003
dsource[53,1]	dsource	53	1	-111.9	1.921	-115.5	-111.9	-108	5000	45003
dsource[53,2]	dsource	53	2	-107.9	1.912	-111.6	-107.9	-104	5000	45003
dsource[53,3]	dsource	53	3	-80.87	1.922	-84.58	-80.89	-77	5000	45003
dsource[53,4]	dsource	53	4	-68.86	1.916	-72.51	-68.88	-64.98	5000	45003
dsource[53,5]	dsource	53	5	-71.86	1.913	-75.55	-71.88	-68	5000	45003
dsource[53,6]	dsource	53	6	-67.86	1.919	-71.52	-67.89	-63.98	5000	45003
dsource[53,7]	dsource	53	7	-62.87	1.922	-66.59	-62.9	-59.03	5000	45003
dsource[53,8]	dsource	53	8	-63.86	1.913	-67.53	-63.9	-60	5000	45003
dsource[53,9]	dsource	53	9	-75.86	1.922	-79.56	-75.88	-72.02	5000	45003
dsource[53,10]	dsource	53	10	-77.87	1.917	-81.56	-77.89	-74.01	5000	45003
dsource[53,11]	dsource	53	11	-87.87	1.92	-91.54	-87.9	-84	5000	45003
dsource[53,12]	dsource	53	12	-102.9	1.918	-106.5	-102.9	-99.02	5000	45003
dsource[54,1]	dsource	54	1	-111.9	1.855	-115.5	-111.9	-108.1	5000	45003
dsource[54,2]	dsource	54	2	-108.9	1.85	-112.4	-108.9	-105.1	5000	45003
dsource[54,3]	dsource	54	3	-79.86	1.854	-83.42	-79.89	-76.12	5000	45003
dsource[54,4]	dsource	54	4	-68.87	1.855	-72.46	-68.88	-65.12	5000	45003
dsource[54,5]	dsource	54	5	-70.86	1.854	-74.4	-70.89	-67.11	5000	45003
dsource[54,6]	dsource	54	6	-66.86	1.854	-70.4	-66.89	-63.13	5000	45003
dsource[54,7]	dsource	54	7	-63.86	1.857	-67.46	-63.89	-60.12	5000	45003
dsource[54,8]	dsource	54	8	-63.86	1.855	-67.42	-63.89	-60.1	5000	45003
dsource[54,9]	dsource	54	9	-75.87	1.857	-79.45	-75.89	-72.14	5000	45003
dsource[54,10]	dsource	54	10	-77.86	1.855	-81.44	-77.89	-74.12	5000	45003
dsource[54,11]	dsource	54	11	-86.87	1.856	-90.43	-86.9	-83.13	5000	45003
dsource[54,12]	dsource	54	12	-102.9	1.857	-106.4	-102.9	-99.14	5000	45003
dsource[55,1]	dsource	55	1	-107.9	1.84	-111.4	-107.9	-104.1	5000	45003
dsource[55,2]	dsource	55	2	-103.9	1.84	-107.4	-103.9	-100.1	5000	45003
dsource[55,3]	dsource	55	3	-76.86	1.841	-80.4	-76.89	-73.2	5000	45003
dsource[55,4]	dsource	55	4	-67.87	1.843	-71.42	-67.89	-64.13	5000	45003
dsource[55,5]	dsource	55	5	-70.87	1.84	-74.41	-70.9	-67.17	5000	45003
dsource[55,6]	dsource	55	6	-68.87	1.841	-72.39	-68.89	-65.16	5000	45003
dsource[55,7]	dsource	55	7	-61.86	1.841	-65.4	-61.89	-58.16	5000	45003
dsource[55,8]	dsource	55	8	-63.86	1.841	-67.39	-63.89	-60.15	5000	45003
dsource[55,9]	dsource	55	9	-76.86	1.842	-80.41	-76.89	-73.13	5000	45003
dsource[55,10]	dsource	55	10	-76.86	1.84	-80.4	-76.89	-73.17	5000	45003
dsource[55,11]	dsource	55	11	-86.87	1.84	-90.38	-86.89	-83.16	5000	45003
dsource[55,12]	dsource	55	12	-100.9	1.837	-104.4	-100.9	-97.15	5000	45003
dsource[56,1]	dsource	56	1	-102.9	1.831	-106.4	-102.9	-99.18	5000	45003
dsource[56,2]	dsource	56	2	-100.9	1.83	-104.4	-100.9	-97.18	5000	45003
dsource[56,3]	dsource	56	3	-74.87	1.826	-78.37	-74.89	-71.18	5000	45003
dsource[56,4]	dsource	56	4	-66.86	1.828	-70.38	-66.89	-63.19	5000	45003
dsource[56,5]	dsource	56	5	-70.86	1.831	-74.39	-70.89	-67.16	5000	45003
dsource[56,6]	dsource	56	6	-68.86	1.826	-72.38	-68.89	-65.17	5000	45003
dsource[56,7]	dsource	56	7	-63.86	1.829	-67.41	-63.89	-60.2	5000	45003
dsource[56,8]	dsource	56	8	-64.86	1.825	-68.36	-64.89	-61.18	5000	45003
dsource[56,9]	dsource	56	9	-75.87	1.823	-79.38	-75.9	-72.18	5000	45003
dsource[56,10]	dsource	56	10	-75.86	1.822	-79.35	-75.89	-72.22	5000	45003
dsource[56,11]	dsource	56	11	-84.86	1.824	-88.35	-84.89	-81.19	5000	45003
dsource[56,12]	dsource	56	12	-95.87	1.828	-99.39	-95.9	-92.19	5000	45003
dsource[57,1]	dsource	57	1	-80.86	1.798	-84.32	-80.89	-77.23	5000	45003
dsource[57,2]	dsource	57	2	-80.87	1.801	-84.32	-80.9	-77.21	5000	45003
dsource[57,3]	dsource	57	3	-63.86	1.802	-67.33	-63.89	-60.23	5000	45003
dsource[57,4]	dsource	57	4	-65.86	1.8	-69.32	-65.89	-62.21	5000	45003
dsource[57,5]	dsource	57	5	-71.86	1.798	-75.32	-71.89	-68.24	5000	45003
dsource[57,6]	dsource	57	6	-81.86	1.8	-85.33	-81.89	-78.24	5000	45003
dsource[57,7]	dsource	57	7	-63.86	1.801	-67.32	-63.89	-60.21	5000	45003
dsource[57,8]	dsource	57	8	-64.86	1.801	-68.32	-64.89	-61.21	5000	45003
dsource[57,9]	dsource	57	9	-84.87	1.798	-88.32	-84.89	-81.24	5000	45003
dsource[57,10]	dsource	57	10	-76.86	1.798	-80.33	-76.89	-73.23	5000	45003
dsource[57,11]	dsource	57	11	-78.86	1.799	-82.32	-78.88	-75.22	5000	45003
dsource[57,12]	dsource	57	12	-88.86	1.801	-92.34	-88.89	-85.24	5000	45003
dsource[58,1]	dsource	58	1	-166.9	2.915	-172.5	-166.9	-161.1	5000	45003
dsource[58,2]	dsource	58	2	-163.9	2.911	-169.5	-163.9	-158.1	5000	45003
dsource[58,3]	dsource	58	3	-154.9	2.912	-160.5	-154.9	-149.1	5000	45003
dsource[58,4]	dsource	58	4	-137.9	2.925	-143.6	-137.9	-132.1	5000	45003
dsource[58,5]	dsource	58	5	-127.9	2.898	-133.5	-127.9	-122.1	5000	45003
dsource[58,6]	dsource	58	6	-124.9	2.919	-130.5	-124.9	-119.1	5000	45003
dsource[58,7]	dsource	58	7	-119.9	2.901	-125.5	-119.9	-114.2	5000	45003
dsource[58,8]	dsource	58	8	-125.9	2.913	-131.6	-125.9	-120.1	5000	45003
dsource[58,9]	dsource	58	9	-124.9	2.926	-130.6	-124.9	-119.1	5000	45003
dsource[58,10]	dsource	58	10	-129.9	2.909	-135.5	-129.9	-124.1	5000	45003
dsource[58,11]	dsource	58	11	-154.8	2.919	-160.5	-154.9	-149	5000	45003
dsource[58,12]	dsource	58	12	-160.9	2.911	-166.6	-160.9	-155.2	5000	45003
dsource[59,1]	dsource	59	1	-140.9	2.856	-146.4	-140.9	-135.2	5000	45003
dsource[59,2]	dsource	59	2	-145.9	2.861	-151.4	-145.9	-140.2	5000	45003
dsource[59,3]	dsource	59	3	-143.9	2.838	-149.4	-143.9	-138.3	5000	45003
dsource[59,4]	dsource	59	4	-131.9	2.85	-137.4	-131.9	-126.2	5000	45003
dsource[59,5]	dsource	59	5	-124.8	2.866	-130.4	-124.9	-119.2	5000	45003
dsource[59,6]	dsource	59	6	-121.9	2.857	-127.4	-121.9	-116.2	5000	45003
dsource[59,7]	dsource	59	7	-117.9	2.854	-123.4	-117.9	-112.2	5000	45003
dsource[59,8]	dsource	59	8	-123.9	2.852	-129.4	-123.9	-118.2	5000	45003
dsource[59,9]	dsource	59	9	-119.9	2.852	-125.4	-119.9	-114.3	5000	45003
dsource[59,10]	dsource	59	10	-120.9	2.845	-126.4	-120.9	-115.3	5000	45003
dsource[59,11]	dsource	59	11	-138.9	2.848	-144.4	-138.9	-133.2	5000	45003
dsource[59,12]	dsource	59	12	-137.9	2.846	-143.4	-137.8	-132.2	5000	45003
dsource[60,1]	dsource	60	1	-175.9	6.328	-188.3	-175.9	-163.3	5000	45003
dsource[60,2]	dsource	60	2	-166.9	6.286	-179.2	-166.9	-154.6	5000	45003
dsource[60,3]	dsource	60	3	-149.8	6.278	-162.2	-149.8	-137.5	5000	45003
dsource[60,4]	dsource	60	4	-137.8	6.298	-150.1	-137.8	-125.5	5000	45003
dsource[60,5]	dsource	60	5	-135.9	6.294	-148.1	-135.9	-123.4	5000	45003
dsource[60,6]	dsource	60	6	-121.9	6.26	-134.1	-121.8	-109.6	5000	45003
dsource[60,7]	dsource	60	7	-118.9	6.312	-131.2	-118.9	-106.6	5000	45003
dsource[60,8]	dsource	60	8	-117.9	6.267	-130.1	-117.9	-105.6	5000	45003
dsource[60,9]	dsource	60	9	-129.8	6.299	-142.1	-129.9	-117.5	5000	45003
dsource[60,10]	dsource	60	10	-132.9	6.322	-145.3	-132.9	-120.6	5000	45003
dsource[60,11]	dsource	60	11	-156.8	6.301	-169.1	-156.8	-144.4	5000	45003
dsource[60,12]	dsource	60	12	-166.8	6.304	-179.2	-166.8	-154.6	5000	45003
dsource[61,1]	dsource	61	1	-195.9	2.42	-200.5	-195.9	-191.1	5000	45003
dsource[61,2]	dsource	61	2	-179.9	2.399	-184.5	-179.9	-175.1	5000	45003
dsource[61,3]	dsource	61	3	-159.9	2.414	-164.6	-159.9	-155	5000	45003
dsource[61,4]	dsource	61	4	-140.9	2.396	-145.5	-140.9	-136.1	5000	45003
dsource[61,5]	dsource	61	5	-132.9	2.414	-137.5	-132.9	-128.1	5000	45003
dsource[61,6]	dsource	61	6	-124.9	2.428	-129.6	-124.9	-120.1	5000	45003
dsource[61,7]	dsource	61	7	-119.9	2.418	-124.6	-119.9	-115.1	5000	45003
dsource[61,8]	dsource	61	8	-119.9	2.413	-124.6	-119.9	-115.1	5000	45003
dsource[61,9]	dsource	61	9	-131.9	2.425	-136.6	-131.9	-127.1	5000	45003
dsource[61,10]	dsource	61	10	-140.9	2.4	-145.5	-140.9	-136.1	5000	45003
dsource[61,11]	dsource	61	11	-162.9	2.418	-167.6	-162.9	-158.1	5000	45003
dsource[61,12]	dsource	61	12	-178.9	2.41	-183.6	-178.9	-174.1	5000	45003
dsource[62,1]	dsource	62	1	-172.9	1.81	-176.3	-172.9	-169.2	5000	45003
dsource[62,2]	dsource	62	2	-156.9	1.807	-160.3	-156.9	-153.2	5000	45003
dsource[62,3]	dsource	62	3	-122.9	1.805	-126.4	-122.9	-119.2	5000	45003
dsource[62,4]	dsource	62	4	-99.86	1.808	-103.3	-99.89	-96.21	5000	45003
dsource[62,5]	dsource	62	5	-93.86	1.807	-97.35	-93.89	-90.23	5000	45003
dsource[62,6]	dsource	62	6	-88.86	1.807	-92.34	-88.88	-85.19	5000	45003
dsource[62,7]	dsource	62	7	-83.86	1.809	-87.35	-83.89	-80.2	5000	45003
dsource[62,8]	dsource	62	8	-87.86	1.805	-91.33	-87.89	-84.24	5000	45003
dsource[62,9]	dsource	62	9	-99.87	1.808	-103.3	-99.89	-96.2	5000	45003
dsource[62,10]	dsource	62	10	-107.9	1.808	-111.3	-107.9	-104.2	5000	45003
dsource[62,11]	dsource	62	11	-130.9	1.81	-134.3	-130.9	-127.2	5000	45003
dsource[62,12]	dsource	62	12	-151.9	1.807	-155.3	-151.9	-148.2	5000	45003
dsource[63,1]	dsource	63	1	-195.9	2.654	-201	-195.9	-190.6	5000	45003
dsource[63,2]	dsource	63	2	-179.9	2.648	-185	-179.9	-174.6	5000	45003
dsource[63,3]	dsource	63	3	-159.9	2.657	-165	-159.9	-154.6	5000	45003
dsource[63,4]	dsource	63	4	-140.8	2.66	-146	-140.9	-135.6	5000	45003
dsource[63,5]	dsource	63	5	-133.9	2.674	-139.1	-133.9	-128.6	5000	45003
dsource[63,6]	dsource	63	6	-124.9	2.662	-130	-124.9	-119.6	5000	45003
dsource[63,7]	dsource	63	7	-119.9	2.677	-125.1	-119.9	-114.5	5000	45003
dsource[63,8]	dsource	63	8	-119.9	2.66	-125	-119.9	-114.6	5000	45003
dsource[63,9]	dsource	63	9	-132.9	2.655	-138	-132.9	-127.6	5000	45003
dsource[63,10]	dsource	63	10	-140.9	2.653	-146	-140.9	-135.6	5000	45003
dsource[63,11]	dsource	63	11	-162.9	2.662	-168	-162.9	-157.6	5000	45003
dsource[63,12]	dsource	63	12	-178.9	2.651	-184	-178.9	-173.6	5000	45003
dsource[64,1]	dsource	64	1	-134.9	1.794	-138.3	-134.9	-131.2	5000	45003
dsource[64,2]	dsource	64	2	-125.9	1.791	-129.3	-125.9	-122.2	5000	45003
dsource[64,3]	dsource	64	3	-93.86	1.793	-97.32	-93.89	-90.24	5000	45003
dsource[64,4]	dsource	64	4	-79.87	1.793	-83.31	-79.89	-76.26	5000	45003
dsource[64,5]	dsource	64	5	-77.86	1.792	-81.31	-77.89	-74.25	5000	45003
dsource[64,6]	dsource	64	6	-71.86	1.794	-75.29	-71.89	-68.25	5000	45003
dsource[64,7]	dsource	64	7	-69.86	1.793	-73.32	-69.89	-66.25	5000	45003
dsource[64,8]	dsource	64	8	-70.87	1.793	-74.31	-70.9	-67.24	5000	45003
dsource[64,9]	dsource	64	9	-82.86	1.794	-86.32	-82.89	-79.25	5000	45003
dsource[64,10]	dsource	64	10	-86.86	1.793	-90.32	-86.9	-83.24	5000	45003
dsource[64,11]	dsource	64	11	-100.9	1.793	-104.3	-100.9	-97.24	5000	45003
dsource[64,12]	dsource	64	12	-120.9	1.793	-124.3	-120.9	-117.2	5000	45003
dsource[65,1]	dsource	65	1	-135.9	2.876	-141.5	-135.9	-130.3	5000	45003
dsource[65,2]	dsource	65	2	-130.9	2.875	-136.5	-130.9	-125.2	5000	45003
dsource[65,3]	dsource	65	3	-100.9	2.892	-106.5	-100.9	-95.17	5000	45003
dsource[65,4]	dsource	65	4	-85.86	2.875	-91.44	-85.88	-80.16	5000	45003
dsource[65,5]	dsource	65	5	-81.9	2.879	-87.49	-81.93	-76.18	5000	45003
dsource[65,6]	dsource	65	6	-75.86	2.864	-81.46	-75.88	-70.16	5000	45003
dsource[65,7]	dsource	65	7	-74.85	2.874	-80.4	-74.86	-69.18	5000	45003
dsource[65,8]	dsource	65	8	-74.86	2.88	-80.46	-74.86	-69.18	5000	45003
dsource[65,9]	dsource	65	9	-87.87	2.871	-93.41	-87.88	-82.19	5000	45003
dsource[65,10]	dsource	65	10	-94.89	2.879	-100.5	-94.92	-89.18	5000	45003
dsource[65,11]	dsource	65	11	-102.9	2.878	-108.5	-102.9	-97.17	5000	45003
dsource[65,12]	dsource	65	12	-124.9	2.869	-130.5	-124.9	-119.2	5000	45003
dsource[66,1]	dsource	66	1	-178.9	5.655	-190	-178.9	-167.8	5000	45003
dsource[66,2]	dsource	66	2	-170.9	5.666	-181.9	-170.8	-159.7	5000	45003
dsource[66,3]	dsource	66	3	-158.9	5.667	-170	-158.8	-147.7	5000	45003
dsource[66,4]	dsource	66	4	-143.9	5.658	-155	-143.9	-132.7	5000	45003
dsource[66,5]	dsource	66	5	-139.8	5.667	-150.9	-139.8	-128.7	5000	45003
dsource[66,6]	dsource	66	6	-125.8	5.672	-136.9	-125.8	-114.7	5000	45003
dsource[66,7]	dsource	66	7	-123.8	5.676	-135	-123.8	-112.7	5000	45003
dsource[66,8]	dsource	66	8	-124.9	5.676	-136.1	-124.9	-113.9	5000	45003
dsource[66,9]	dsource	66	9	-133.9	5.664	-145	-133.9	-122.8	5000	45003
dsource[66,10]	dsource	66	10	-136.9	5.646	-147.9	-136.9	-125.9	5000	45003
dsource[66,11]	dsource	66	11	-161.8	5.714	-172.9	-161.8	-150.6	5000	45003
dsource[66,12]	dsource	66	12	-169.9	5.697	-180.9	-169.9	-158.6	5000	45003
dsource[67,1]	dsource	67	1	-190.8	2.908	-196.6	-190.8	-185.1	5000	45003
dsource[67,2]	dsource	67	2	-180.9	2.914	-186.5	-180.9	-175.1	5000	45003
dsource[67,3]	dsource	67	3	-167.9	2.898	-173.5	-167.9	-162.1	5000	45003
dsource[67,4]	dsource	67	4	-146.9	2.916	-152.6	-146.9	-141.1	5000	45003
dsource[67,5]	dsource	67	5	-134.8	2.886	-140.5	-134.9	-129.2	5000	45003
dsource[67,6]	dsource	67	6	-127.9	2.903	-133.5	-127.9	-122.1	5000	45003
dsource[67,7]	dsource	67	7	-123.9	2.887	-129.5	-123.9	-118.2	5000	45003
dsource[67,8]	dsource	67	8	-127.8	2.889	-133.5	-127.9	-122.2	5000	45003
dsource[67,9]	dsource	67	9	-132.9	2.907	-138.6	-132.9	-127.1	5000	45003
dsource[67,10]	dsource	67	10	-140.9	2.897	-146.5	-140.9	-135.2	5000	45003
dsource[67,11]	dsource	67	11	-166.9	2.892	-172.5	-166.9	-161.2	5000	45003
dsource[67,12]	dsource	67	12	-178.9	2.904	-184.5	-178.9	-173.1	5000	45003
dsource[68,1]	dsource	68	1	-176.9	2.973	-182.7	-176.9	-171	5000	45003
dsource[68,2]	dsource	68	2	-173.8	2.978	-179.7	-173.9	-168	5000	45003
dsource[68,3]	dsource	68	3	-161.9	2.979	-167.7	-161.9	-156	5000	45003
dsource[68,4]	dsource	68	4	-143.9	2.988	-149.7	-143.9	-138	5000	45003
dsource[68,5]	dsource	68	5	-127.9	2.971	-133.7	-127.9	-122	5000	45003
dsource[68,6]	dsource	68	6	-128.9	2.976	-134.7	-128.9	-123	5000	45003
dsource[68,7]	dsource	68	7	-124.9	2.981	-130.7	-124.9	-119	5000	45003
dsource[68,8]	dsource	68	8	-130.9	2.989	-136.7	-130.9	-125	5000	45003
dsource[68,9]	dsource	68	9	-125.9	2.96	-131.6	-125.9	-120	5000	45003
dsource[68,10]	dsource	68	10	-136.9	2.982	-142.7	-136.9	-131	5000	45003
dsource[68,11]	dsource	68	11	-162.9	2.97	-168.6	-162.9	-157	5000	45003
dsource[68,12]	dsource	68	12	-172.9	2.97	-178.7	-172.9	-167	5000	45003
dsource[69,1]	dsource	69	1	-163.9	1.799	-167.3	-163.9	-160.2	5000	45003
dsource[69,2]	dsource	69	2	-149.9	1.797	-153.3	-149.9	-146.3	5000	45003
dsource[69,3]	dsource	69	3	-115.9	1.795	-119.3	-115.9	-112.2	5000	45003
dsource[69,4]	dsource	69	4	-96.86	1.798	-100.3	-96.89	-93.23	5000	45003
dsource[69,5]	dsource	69	5	-91.86	1.797	-95.33	-91.89	-88.25	5000	45003
dsource[69,6]	dsource	69	6	-84.87	1.797	-88.32	-84.9	-81.23	5000	45003
dsource[69,7]	dsource	69	7	-81.87	1.798	-85.33	-81.89	-78.23	5000	45003
dsource[69,8]	dsource	69	8	-84.86	1.8	-88.36	-84.9	-81.24	5000	45003
dsource[69,9]	dsource	69	9	-95.86	1.798	-99.32	-95.89	-92.25	5000	45003
dsource[69,10]	dsource	69	10	-102.9	1.796	-106.3	-102.9	-99.25	5000	45003
dsource[69,11]	dsource	69	11	-123.9	1.799	-127.3	-123.9	-120.2	5000	45003
dsource[69,12]	dsource	69	12	-143.9	1.799	-147.3	-143.9	-140.2	5000	45003
dsource[70,1]	dsource	70	1	-178.9	5.837	-190.3	-178.9	-167.4	5000	45003
dsource[70,2]	dsource	70	2	-169.8	5.863	-181.3	-169.8	-158.3	5000	45003
dsource[70,3]	dsource	70	3	-157.9	5.817	-169.2	-157.9	-146.5	5000	45003
dsource[70,4]	dsource	70	4	-141.9	5.853	-153.4	-141.9	-130.5	5000	45003
dsource[70,5]	dsource	70	5	-136.9	5.838	-148.3	-136.9	-125.5	5000	45003
dsource[70,6]	dsource	70	6	-124.9	5.858	-136.5	-124.9	-113.3	5000	45003
dsource[70,7]	dsource	70	7	-121.9	5.885	-133.4	-121.9	-110.3	5000	45003
dsource[70,8]	dsource	70	8	-123.9	5.832	-135.2	-123.9	-112.4	5000	45003
dsource[70,9]	dsource	70	9	-131.9	5.84	-143.4	-131.9	-120.4	5000	45003
dsource[70,10]	dsource	70	10	-135.9	5.811	-147.2	-135.8	-124.4	5000	45003
dsource[70,11]	dsource	70	11	-160.8	5.809	-172.2	-160.8	-149.4	5000	45003
dsource[70,12]	dsource	70	12	-168.8	5.853	-180.3	-168.8	-157.4	5000	45003
dsource[71,1]	dsource	71	1	-140.9	1.809	-144.4	-140.9	-137.2	5000	45003
dsource[71,2]	dsource	71	2	-132.9	1.809	-136.3	-132.9	-129.2	5000	45003
dsource[71,3]	dsource	71	3	-103.9	1.808	-107.3	-103.9	-100.2	5000	45003
dsource[71,4]	dsource	71	4	-87.86	1.809	-91.35	-87.89	-84.21	5000	45003
dsource[71,5]	dsource	71	5	-83.86	1.808	-87.35	-83.88	-80.23	5000	45003
dsource[71,6]	dsource	71	6	-76.87	1.811	-80.34	-76.9	-73.19	5000	45003
dsource[71,7]	dsource	71	7	-76.86	1.809	-80.34	-76.89	-73.22	5000	45003
dsource[71,8]	dsource	71	8	-76.86	1.809	-80.34	-76.89	-73.23	5000	45003
dsource[71,9]	dsource	71	9	-88.86	1.807	-92.34	-88.89	-85.22	5000	45003
dsource[71,10]	dsource	71	10	-94.86	1.809	-98.34	-94.9	-91.21	5000	45003
dsource[71,11]	dsource	71	11	-107.9	1.808	-111.3	-107.9	-104.2	5000	45003
dsource[71,12]	dsource	71	12	-127.9	1.811	-131.4	-127.9	-124.2	5000	45003
dsource[72,1]	dsource	72	1	-141.9	5.755	-153.2	-141.9	-130.6	5000	45003
dsource[72,2]	dsource	72	2	-144.9	5.728	-156.1	-144.9	-133.6	5000	45003
dsource[72,3]	dsource	72	3	-142.8	5.745	-154.1	-142.9	-131.5	5000	45003
dsource[72,4]	dsource	72	4	-131.9	5.731	-143.1	-131.9	-120.8	5000	45003
dsource[72,5]	dsource	72	5	-121.8	5.74	-133.1	-121.8	-110.6	5000	45003
dsource[72,6]	dsource	72	6	-124.9	5.738	-136.1	-124.8	-113.6	5000	45003
dsource[72,7]	dsource	72	7	-120.8	5.748	-132.1	-120.8	-109.5	5000	45003
dsource[72,8]	dsource	72	8	-126.9	5.75	-138.2	-126.9	-115.7	5000	45003
dsource[72,9]	dsource	72	9	-114.8	5.749	-126.1	-114.8	-103.6	5000	45003
dsource[72,10]	dsource	72	10	-120.9	5.768	-132.2	-120.9	-109.6	5000	45003
dsource[72,11]	dsource	72	11	-139.8	5.741	-151.1	-139.8	-128.6	5000	45003
dsource[72,12]	dsource	72	12	-138.9	5.711	-150.1	-138.9	-127.8	5000	45003
established.year[1]	established.year	1		0.2049	0.2785	0	0	1	5000	45003
established.year[2]	established.year	2		0.8516	0.2317	0.2	1	1	5000	45003
established.year[3]	established.year	3		0.3939	0.2881	0	0.3333	1	5000	45003
established.year[4]	established.year	4		0.0006548	0.007721	0	0	0	5000	45003
established.year[5]	established.year	5		5.018e-06	0.0004023	0	0	0	5000	45003
established.year[6]	established.year	6		0.003708	0.01166	0	0	0.04	5000	45003
established.year[7]	established.year	7		0.001499	0.01215	0	0	0	5000	45003
invade.year[1]	invade.year	1		0.7903	0.2811	0	1	1	5000	45003
invade.year[2]	invade.year	2		0.1484	0.2316	0	0	0.8	5000	45003
invade.year[3]	invade.year	3		0.511	0.3037	0	0.6667	1	5000	45003
invade.year[4]	invade.year	4		0.9753	0.09476	0.6667	1	1	5000	45003
invade.year[5]	invade.year	5		0.02305	0.102	0	0	0.1935	5000	45003
invade.year[6]	invade.year	6		0.02961	0.09167	0	0	0.24	5000	45003
invade.year[7]	invade.year	7		0.2062	0.3067	0	0	1	5000	45003
mean.arrival	mean.arrival			0.6321	0.06175	0.505	0.6535	0.703	5000	45003
mean.established	mean.established			0.1094	0.03232	0.0297	0.1089	0.1683	5000	45003
mean.invading	mean.invading			0.2585	0.07102	0.1683	0.2475	0.4158	5000	45003
mean.notEstablished	mean.notEstablished			0.8906	0.03232	0.8317	0.8911	0.9703	5000	45003
mu.Time[1]	mu.Time	1		3.409	0.2106	3.052	3.387	3.889	5000	45003
mu.Time[2]	mu.Time	2		3.765	0.1396	3.506	3.765	4.023	5000	45003
mu.Time[3]	mu.Time	3		3.289	4.796	-2.435	3.436	8.51	5000	45003
mu.Time[4]	mu.Time	4		2.995	0.13	2.735	3.01	3.17	5000	45003
mu.Time[5]	mu.Time	5		1.145	0.6649	-0.1834	1.145	2.32	5000	45003
mu.Time[6]	mu.Time	6		1.021	0.7001	-0.3246	1.067	2.288	5000	45003
mu.Time[7]	mu.Time	7		1.583	0.8773	-0.1772	1.655	2.901	5000	45003
p[1]	p	1		0.7712	0.199	0.3604	0.7774	1	5000	45003
p[2]	p	2		0.7753	0.1937	0.3851	0.7784	1	5000	45003
p[3]	p	3		0.7642	0.1968	0.3655	0.7652	1	5000	45003
p[4]	p	4		0.7403	0.1999	0.3402	0.7356	1	5000	45003
p[5]	p	5		0.6652	0.2224	0.1948	0.662	1	5000	45003
p[6]	p	6		0.6565	0.226	0.169	0.6551	1	5000	45003
p[7]	p	7		0.9889	0.04403	0.8474	1	1	5000	45003
p[8]	p	8		0.988	0.0462	0.8392	1	1	5000	45003
p[9]	p	9		0.9859	0.05098	0.8186	1	1	5000	45003
p[10]	p	10		0.9847	0.05451	0.8053	1	1	5000	45003
p[11]	p	11		0.9841	0.05512	0.7993	1	1	5000	45003
p[12]	p	12		0.984	0.05557	0.7998	1	1	5000	45003
p[13]	p	13		0.981	0.06222	0.7722	1	1	5000	45003
p[14]	p	14		0.9757	0.07385	0.7306	1	1	5000	45003
p[15]	p	15		0.9619	0.09974	0.6325	1	1	5000	45003
p[16]	p	16		0.9479	0.1235	0.5526	1	1	5000	45003
p[17]	p	17		0.7134	0.2978	0	0.7715	1	5000	45003
p[18]	p	18		0.4924	0.3355	0	0.4912	1	5000	45003
p[19]	p	19		0.879	0.2742	0	1	1	5000	45003
p[20]	p	20		0.3379	0.14	0.0658	0.3314	0.6413	5000	45003
p[21]	p	21		0.3337	0.1347	0.0713	0.3284	0.6222	5000	45003
p[22]	p	22		0.3281	0.1338	0.05804	0.3238	0.6121	5000	45003
p[23]	p	23		0.3274	0.1365	0.0523	0.3227	0.6146	5000	45003
p[24]	p	24		0.3237	0.1317	0.05011	0.321	0.5959	5000	45003
p[25]	p	25		0.3245	0.133	0.04785	0.3208	0.6006	5000	45003
p[26]	p	26		0.3227	0.1316	0.05167	0.3194	0.5937	5000	45003
p[27]	p	27		0.3199	0.1298	0.04293	0.3176	0.5865	5000	45003
p[28]	p	28		0.3035	0.1284	0.006041	0.3043	0.559	5000	45003
p[29]	p	29		0.2905	0.1294	0	0.2932	0.5411	5000	45003
p[30]	p	30		0.2882	0.1278	0	0.2904	0.5377	5000	45003
p[31]	p	31		0.2848	0.1299	0	0.2886	0.5359	5000	45003
p[32]	p	32		0.2857	0.1287	0	0.2891	0.5345	5000	45003
p[33]	p	33		0.2793	0.1297	0	0.2831	0.5296	5000	45003
p[34]	p	34		0.2731	0.1324	0	0.2774	0.5281	5000	45003
p[35]	p	35		0.005349	0.03907	0	0	0.05036	5000	45003
p[36]	p	36		0.003454	0.02999	0	0	0.01374	5000	45003
p[37]	p	37		0.003828	0.03184	0	0	0.02376	5000	45003
p[38]	p	38		0.003181	0.02814	0	0	0.01177	5000	45003
p[39]	p	39		0.002727	0.02441	0	0	0.007981	5000	45003
p[40]	p	40		0.002404	0.02128	0	0	0.004233	5000	45003
p[41]	p	41		0.002271	0.0202	0	0	0.001211	5000	45003
p[42]	p	42		0.002084	0.01905	0	0	0	5000	45003
p[43]	p	43		0.001839	0.01726	0	0	0	5000	45003
p[44]	p	44		0.00195	0.01947	0	0	0	5000	45003
p[45]	p	45		0.001662	0.0157	0	0	0	5000	45003
p[46]	p	46		0.001747	0.01655	0	0	0	5000	45003
p[47]	p	47		0.001589	0.01574	0	0	0	5000	45003
p[48]	p	48		0.001513	0.01543	0	0	0	5000	45003
p[49]	p	49		0.001503	0.01463	0	0	0	5000	45003
p[50]	p	50		0.001443	0.01433	0	0	0	5000	45003
p[51]	p	51		0.001522	0.01528	0	0	0	5000	45003
p[52]	p	52		0.001448	0.01494	0	0	0	5000	45003
p[53]	p	53		0.001307	0.01318	0	0	0	5000	45003
p[54]	p	54		0.001614	0.01677	0	0	0	5000	45003
p[55]	p	55		0.001519	0.01631	0	0	0	5000	45003
p[56]	p	56		0.001469	0.0158	0	0	0	5000	45003
p[57]	p	57		0.00148	0.01593	0	0	0	5000	45003
p[58]	p	58		0.001616	0.01738	0	0	0	5000	45003
p[59]	p	59		0.00181	0.02063	0	0	0	5000	45003
p[60]	p	60		0.001468	0.01526	0	0	0	5000	45003
p[61]	p	61		0.001504	0.01552	0	0	0	5000	45003
p[62]	p	62		0.001649	0.01855	0	0	0	5000	45003
p[63]	p	63		0.001699	0.01898	0	0	0	5000	45003
p[64]	p	64		0.002118	0.02145	0	0	0	5000	45003
p[65]	p	65		0.002617	0.02333	0	0	0.002277	5000	45003
p[66]	p	66		0.1246	0.3206	0	0	1	5000	45003
p[67]	p	67		0.01224	0.06981	0	0	0.1935	5000	45003
[truncated: 1,494 more rows]

## Sheet: Source origin
Model with airline density prior																					Model with flat prior
Parameter	Index 1 (row)	Index 2 (colum)	Posterior	sd	val2.5pc	median	val97.5pc	start	sample	Prior	lo	hi	City	order							Parameter	Index 1	Index 2	mean	sd	val2.5pc	median	val97.5pc	start	sample	Order	Prior	low	hi	Order shifted
Source.City.ave	51		0.2969	0.0449	0.2079	0.297	0.3861	5000	45003	0.2355	0.0891	0.0891	Memphis	1			City	prior	City/location		Source.City.ave	11		0.01532	0.01222	0	0.009901	0.0396	10000	45003	58	0.0172414	0.009901	0.029699	1.2
Source.City.ave	58		0.1212	0.03074	0.06931	0.1188	0.1881	5000	45003	0.2	0.04949	0.0693	"composite"	2		pcity.new[1]	1	0.003636	Sioux Falls		Source.City.ave	35		0.01916	0.01367	0	0.0198	0.0495	10000	45003	57	0.0172414	0.0198	0.0297	2.2
Source.City.ave	42		0.1373	0.03427	0.07921	0.1386	0.2079	5000	45003	0.1212	0.05939	0.0693	Louisville	3		pcity.new[2]	2	0.007881	Minneapolis		Source.City.ave	13		0.01442	0.01189	0	0.009901	0.0396	10000	45003	56	0.0172414	0.009901	0.029699	3.2
Source.City.ave	27		0.0682	0.02501	0.0198	0.06931	0.1188	5000	45003	0.07383	0.04951	0.04949	Chicago	4		pcity.new[3]	3	0.005519	Manchester		Source.City.ave	26		0.0158	0.0124	0	0.009901	0.0396	10000	45003	55	0.0172414	0.009901	0.029699	4.2
Source.City.ave	36		0.05764	0.02319	0.0198	0.05941	0.1089	5000	45003	0.05667	0.03961	0.04949	Indianapolis	5		pcity.new[4]	4	0.0035	Syracuse		Source.City.ave	10		0.01496	0.01214	0	0.009901	0.0396	10000	45003	54	0.0172414	0.009901	0.029699	5.2
Source.City.ave	39		0.03934	0.0194	0.009901	0.0396	0.07921	5000	45003	0.03681	0.029699	0.03961	Cincinnati	6		pcity.new[5]	5	0.001732	Albany		Source.City.ave	50		0.02067	0.01413	0	0.0198	0.0495	10000	45003	53	0.0172414	0.0198	0.0297	6.2
Source.City.ave	23		0.02599	0.01584	0	0.0198	0.05941	5000	45003	0.02725	0.0198	0.03961	Newark	7		pcity.new[6]	6	0.003168	Rochester		Source.City.ave	5		0.01369	0.01159	0	0.009901	0.0396	10000	45003	52	0.0172414	0.009901	0.029699	7.2
Source.City.ave	53		0.03131	0.01738	0	0.0297	0.06931	5000	45003	0.02353	0.0297	0.03961	Atlanta	8		pcity.new[7]	7	0.003134	Buffalo		Source.City.ave	16		0.01507	0.01218	0	0.009901	0.0396	10000	45003	51	0.0172414	0.009901	0.029699	8.2
Source.City.ave	28		0.02007	0.014	0	0.0198	0.0495	5000	45003	0.02027	0.0198	0.0297	Philadelphia	9		pcity.new[8]	8	0.009322	Boston		Source.City.ave	55		0.02318	0.0152	0	0.0198	0.05941	10000	45003	50	0.0172414	0.0198	0.03961	9.2
Source.City.ave	57		0.02243	0.01476	0	0.0198	0.05941	5000	45003	0.01833	0.0198	0.03961	Houston	10		pcity.new[9]	9	0.008324	Windsor Locks		Source.City.ave	31		0.01665	0.01277	0	0.0198	0.0495	10000	45003	49	0.0172414	0.0198	0.0297	10.2
Source.City.ave	8		0.007908	0.008781	0	0.009901	0.0297	5000	45003	0.009322	0.009901	0.019799	Boston	11		pcity.new[10]	10	0.001501	Newburgh		Source.City.ave	25		0.01254	0.0111	0	0.009901	0.0396	10000	45003	48	0.0172414	0.009901	0.029699	11.2
Source.City.ave	20		0.007327	0.008491	0	0.009901	0.0297	5000	45003	0.008526	0.009901	0.019799	Rockford	12		pcity.new[11]	11	0.001145	Warwick		Source.City.ave	40		0.01689	0.01288	0	0.0198	0.0495	10000	45003	47	0.0172414	0.0198	0.0297	12.2
Source.City.ave	9		0.007229	0.008471	0	0.009901	0.0297	5000	45003	0.008324	0.009901	0.019799	Windsor Locks	13		pcity.new[12]	12	0.004353	Omaha		Source.City.ave	43		0.02053	0.01412	0	0.0198	0.0495	10000	45003	46	0.0172414	0.0198	0.0297	13.2
Source.City.ave	2		0.004647	0.006775	0	0	0.0198	5000	45003	0.007881	0	0.0198	Minneapolis	14		pcity.new[13]	13	0.001392	Clinton (Township of)		Source.City.ave	47		0.02204	0.01471	0	0.0198	0.05941	10000	45003	45	0.0172414	0.0198	0.03961	14.2
Source.City.ave	32		0.007406	0.008535	0	0.009901	0.0297	5000	45003	0.007482	0.009901	0.019799	Columbus	15		pcity.new[14]	14	0.002615	Grand Rapids		Source.City.ave	18		0.01387	0.0117	0	0.009901	0.0396	10000	45003	44	0.0172414	0.009901	0.029699	15.2
Source.City.ave	19		0.006551	0.00804	0	0	0.0297	5000	45003	0.007338	0	0.0297	Detroit2	16		pcity.new[15]	15	0.004481	Des Moines		Source.City.ave	37		0.01378	0.01158	0	0.009901	0.0396	10000	45003	43	0.0172414	0.009901	0.029699	16.2
Source.City.ave	44		0.007677	0.008736	0	0.009901	0.0297	5000	45003	0.006514	0.009901	0.019799	Greensboro	17		pcity.new[16]	16	0.001747	Detroit		Source.City.ave	14		0.01462	0.01201	0	0.009901	0.0396	10000	45003	42	0.0172414	0.009901	0.029699	17.2
Source.City.ave	3		0.00438	0.006577	0	0	0.0198	5000	45003	0.005519	0	0.0198	Manchester	18		pcity.new[17]	17	0.005221	Milwaukee		Source.City.ave	56		0.02306	0.01503	0	0.0198	0.05941	10000	45003	41	0.0172414	0.0198	0.03961	18.2
Source.City.ave	38		0.005521	0.007351	0	0	0.0198	5000	45003	0.005311	0	0.0198	Glen Burnie	19		pcity.new[18]	18	0.00231	Cedar Rapids		Source.City.ave	7		0.01374	0.01167	0	0.009901	0.0396	10000	45003	40	0.0172414	0.009901	0.029699	19.2
Source.City.ave	29		0.004659	0.006779	0	0	0.0198	5000	45003	0.005246	0	0.0198	Kansas City	20		pcity.new[19]	19	0.007338	Detroit2		Source.City.ave	6		0.01507	0.01216	0	0.009901	0.0396	10000	45003	39	0.0172414	0.009901	0.029699	20.2
Source.City.ave	17		0.004361	0.006589	0	0	0.0198	5000	45003	0.005221	0	0.0198	Milwaukee	21		pcity.new[20]	20	0.008526	Rockford		Source.City.ave	48		0.02226	0.01476	0	0.0198	0.05941	10000	45003	38	0.0172414	0.0198	0.03961	21.2
Source.City.ave	33		0.005251	0.007221	0	0	0.0198	5000	45003	0.005138	0	0.0198	Dulles	22		pcity.new[21]	21	0.003897	Cleveland		Source.City.ave	45		0.02253	0.01484	0	0.0198	0.05941	10000	45003	37	0.0172414	0.0198	0.03961	22.2
Source.City.ave	41		0.005016	0.007044	0	0	0.0198	5000	45003	0.004595	0	0.0198	St. Louis	23		pcity.new[22]	22	0.004281	Pittsburgh		Source.City.ave	34		0.01558	0.01238	0	0.009901	0.0396	10000	45003	36	0.0172414	0.009901	0.029699	23.2
Source.City.ave	15		0.003625	0.00598	0	0	0.0198	5000	45003	0.004481	0	0.0198	Des Moines	24		pcity.new[23]	23	0.02725	Newark		Source.City.ave	4		0.01341	0.01149	0	0.009901	0.0396	10000	45003	35	0.0172414	0.009901	0.029699	24.2
Source.City.ave	46		0.005379	0.007289	0	0	0.0198	5000	45003	0.004404	0	0.0198	Raleigh	25		pcity.new[24]	24	0.004013	Harrisburg		Source.City.ave	1		0.009939	0.009867	0	0.009901	0.0297	10000	45003	34	0.0172414	0.009901	0.019799	25.2
Source.City.ave	12		0.00332	0.005708	0	0	0.0198	5000	45003	0.004353	0	0.0198	Omaha	26		pcity.new[25]	25	0.002189	Wichita		Source.City.ave	49		0.02185	0.01458	0	0.0198	0.0495	10000	45003	33	0.0172414	0.0198	0.0297	26.2
Source.City.ave	22		0.003838	0.006125	0	0	0.0198	5000	45003	0.004281	0	0.0198	Pittsburgh	27		pcity.new[26]	26	0.001393	Toledo		Source.City.ave	21		0.01546	0.01227	0	0.009901	0.0396	10000	45003	32	0.0172414	0.009901	0.029699	27.2
Source.City.ave	52		0.005717	0.007527	0	0	0.0198	5000	45003	0.004271	0	0.0198	Huntsville	28		pcity.new[27]	27	0.07383	Chicago		Source.City.ave	24		0.01636	0.01261	0	0.009901	0.0495	10000	45003	31	0.0172414	0.009901	0.039599	28.2
Source.City.ave	30		0.004793	0.006845	0	0	0.0198	5000	45003	0.004269	0	0.0198	Highland Springs	29		pcity.new[28]	28	0.02027	Philadelphia		Source.City.ave	54		0.02302	0.01499	0	0.0198	0.05941	10000	45003	30	0.0172414	0.0198	0.03961	29.2
Source.City.ave	54		0.005698	0.007479	0	0	0.0198	5000	45003	0.004217	0	0.0198	Columbia	30		pcity.new[29]	29	0.005246	Kansas City		Source.City.ave	30		0.0201	0.01401	0	0.0198	0.0495	10000	45003	29	0.0172414	0.0198	0.0297	30.2
Source.City.ave	24		0.003831	0.006139	0	0	0.0198	5000	45003	0.004013	0	0.0198	Harrisburg	31		pcity.new[30]	30	0.004269	Highland Springs		Source.City.ave	52		0.02289	0.01503	0	0.0198	0.05941	10000	45003	28	0.0172414	0.0198	0.03961	31.2
Source.City.ave	21		0.003559	0.005916	0	0	0.0198	5000	45003	0.003897	0	0.0198	Cleveland	32		pcity.new[31]	31	0.002155	Peoria		Source.City.ave	22		0.0151	0.01221	0	0.009901	0.0396	10000	45003	27	0.0172414	0.009901	0.029699	32.2
Source.City.ave	49		0.004744	0.006843	0	0	0.0198	5000	45003	0.003802	0	0.0198	Charlotte	33		pcity.new[32]	32	0.007482	Columbus		Source.City.ave	12		0.01257	0.01113	0	0.009901	0.0396	10000	45003	26	0.0172414	0.009901	0.029699	33.2
Source.City.ave	1		0.001982	0.004437	0	0	0.009901	5000	45003	0.003636	0	0.009901	Sioux Falls	34		pcity.new[33]	33	0.005138	Dulles		Source.City.ave	46		0.02139	0.01444	0	0.0198	0.0495	10000	45003	25	0.0172414	0.0198	0.0297	34.2
Source.City.ave	4		0.002824	0.005251	0	0	0.0198	5000	45003	0.0035	0	0.0198	Syracuse	35		pcity.new[34]	34	0.00343	Tulsa		Source.City.ave	15		0.01347	0.01149	0	0.009901	0.0396	10000	45003	24	0.0172414	0.009901	0.029699	35.2
Source.City.ave	34		0.003095	0.005537	0	0	0.0198	5000	45003	0.00343	0	0.0198	Tulsa	36		pcity.new[35]	35	0.001359	Roanoke		Source.City.ave	41		0.01937	0.01372	0	0.0198	0.0495	10000	45003	23	0.0172414	0.0198	0.0297	36.2
Source.City.ave	45		0.004277	0.006547	0	0	0.0198	5000	45003	0.003269	0	0.0198	Alcoa	37		pcity.new[36]	36	0.05667	Indianapolis		Source.City.ave	33		0.01803	0.01321	0	0.0198	0.0495	10000	45003	22	0.0172414	0.0198	0.0297	37.2
Source.City.ave	48		0.004196	0.006486	0	0	0.0198	5000	45003	0.003186	0	0.0198	Nashville	38		pcity.new[37]	37	0.002312	Oklahoma City		Source.City.ave	17		0.0141	0.01175	0	0.009901	0.0396	10000	45003	21	0.0172414	0.009901	0.029699	38.2
Source.City.ave	6		0.002819	0.005276	0	0	0.0198	5000	45003	0.003168	0	0.0198	Rochester	39		pcity.new[38]	38	0.005311	Glen Burnie		Source.City.ave	29		0.01471	0.01203	0	0.009901	0.0396	10000	45003	20	0.0172414	0.009901	0.029699	39.2
Source.City.ave	7		0.002642	0.005112	0	0	0.0198	5000	45003	0.003134	0	0.0198	Buffalo	40		pcity.new[39]	39	0.03681	Cincinnati		Source.City.ave	38		0.01827	0.01334	0	0.0198	0.0495	10000	45003	19	0.0172414	0.0198	0.0297	40.2
Source.City.ave	56		0.003754	0.006065	0	0	0.0198	5000	45003	0.002817	0	0.0198	Charleston	41		pcity.new[40]	40	0.002244	Springfield		Source.City.ave	3		0.01341	0.0115	0	0.009901	0.0396	10000	45003	18	0.0172414	0.009901	0.029699	41.2
Source.City.ave	14		0.0023	0.004752	0	0	0.009901	5000	45003	0.002615	0	0.009901	Grand Rapids	42		pcity.new[41]	41	0.004595	St. Louis		Source.City.ave	44		0.02073	0.01417	0	0.0198	0.0495	10000	45003	17	0.0172414	0.0198	0.0297	42.2
Source.City.ave	37		0.001845	0.004268	0	0	0.009901	5000	45003	0.002312	0	0.009901	Oklahoma City	43		pcity.new[42]	42	0.1212	Louisville		Source.City.ave	19		0.01503	0.01218	0	0.009901	0.0396	10000	45003	16	0.0172414	0.009901	0.029699	43.2
Source.City.ave	18		0.001955	0.004407	0	0	0.009901	5000	45003	0.00231	0	0.009901	Cedar Rapids	44		pcity.new[43]	43	0.002262	Norfolk		Source.City.ave	32		0.01732	0.01301	0	0.0198	0.0495	10000	45003	15	0.0172414	0.0198	0.0297	44.2
Source.City.ave	47		0.002955	0.005434	0	0	0.0198	5000	45003	0.002295	0	0.0198	Greer	45		pcity.new[44]	44	0.006514	Greensboro		Source.City.ave	2		0.01047	0.01021	0	0.009901	0.0297	10000	45003	14	0.0172414	0.009901	0.019799	45.2
Source.City.ave	43		0.00265	0.005157	0	0	0.0198	5000	45003	0.002262	0	0.0198	Norfolk	46		pcity.new[45]	45	0.003269	Alcoa		Source.City.ave	9		0.01483	0.01203	0	0.009901	0.0396	10000	45003	13	0.0172414	0.009901	0.029699	46.2
Source.City.ave	40		0.002187	0.004657	0	0	0.009901	5000	45003	0.002244	0	0.009901	Springfield	47		pcity.new[46]	46	0.004404	Raleigh		Source.City.ave	20		0.01468	0.01201	0	0.009901	0.0396	10000	45003	12	0.0172414	0.009901	0.029699	47.2
Source.City.ave	25		0.001672	0.004086	0	0	0.009901	5000	45003	0.002189	0	0.009901	Wichita	48		pcity.new[47]	47	0.002295	Greer		Source.City.ave	8		0.01428	0.01181	0	0.009901	0.0396	10000	45003	11	0.0172414	0.009901	0.029699	48.2
Source.City.ave	31		0.002133	0.004582	0	0	0.009901	5000	45003	0.002155	0	0.009901	Peoria	49		pcity.new[48]	48	0.003186	Nashville		Source.City.ave	57		0.02159	0.01457	0	0.0198	0.0495	10000	45003	10	0.0172414	0.0198	0.0297	49.2
Source.City.ave	55		0.002565	0.005067	0	0	0.0198	5000	45003	0.001903	0	0.0198	Birmingham	50		pcity.new[49]	49	0.003802	Charlotte		Source.City.ave	28		0.01768	0.01315	0	0.0198	0.0495	10000	45003	9	0.0172414	0.0198	0.0297	50.2
Source.City.ave	16		0.001584	0.003968	0	0	0.009901	5000	45003	0.001747	0	0.009901	Detroit	51		pcity.new[50]	50	0.001589	Little Rock		Source.City.ave	53		0.02318	0.01512	0	0.0198	0.05941	10000	45003	8	0.0172414	0.0198	0.03961	51.2
Source.City.ave	5		0.001425	0.003767	0	0	0.009901	5000	45003	0.001732	0	0.009901	Albany	52		pcity.new[51]	51	0.2355	Memphis		Source.City.ave	23		0.01649	0.01258	0	0.009901	0.0495	10000	45003	7	0.0172414	0.009901	0.039599	52.2
Source.City.ave	50		0.001888	0.00432	0	0	0.009901	5000	45003	0.001589	0	0.009901	Little Rock	53		pcity.new[52]	52	0.004271	Huntsville		Source.City.ave	39		0.01914	0.01362	0	0.0198	0.0495	10000	45003	6	0.0172414	0.0198	0.0297	53.2
Source.City.ave	10		0.001356	0.003645	0	0	0.009901	5000	45003	0.001501	0	0.009901	Newburgh	54		pcity.new[53]	53	0.02353	Atlanta		Source.City.ave	36		0.0182	0.01327	0	0.0198	0.0495	10000	45003	5	0.0172414	0.0198	0.0297	54.2
Source.City.ave	26		0.001322	0.003613	0	0	0.009901	5000	45003	0.001393	0	0.009901	Toledo	55		pcity.new[54]	54	0.004217	Columbia		Source.City.ave	27		0.0159	0.01242	0	0.009901	0.0396	10000	45003	4	0.0172414	0.009901	0.029699	55.2
Source.City.ave	13		0.001229	0.003485	0	0	0.009901	5000	45003	0.001392	0	0.009901	Clinton (Township of)	56		pcity.new[55]	55	0.001903	Birmingham		Source.City.ave	42		0.02055	0.01411	0	0.0198	0.0495	10000	45003	3	0.0172414	0.0198	0.0297	56.2
Source.City.ave	35		0.001496	0.003845	0	0	0.009901	5000	45003	0.001359	0	0.009901	Roanoke	57		pcity.new[56]	56	0.002817	Charleston		Source.City.ave	58		0.01852	0.01089	0	0.0198	0.0396	10000	45003	2	0.0172414	0.0198	0.0198	57.2
Source.City.ave	11		0.001043	0.003183	0	0	0.009901	5000	45003	0.001145	0	0.009901	Warwick	58		pcity.new[57]	57	0.01833	Houston		Source.City.ave	51		0.02251	0.01485	0	0.0198	0.05941	10000	45003	1	0.0172414	0.0198	0.03961	58.2
																pcity.new[58]	58	0.2	"composite"
